# Supplementary material for: Crystal structure of bis­{N′-[(E)-4-hy­droxy­benzyl­idene]pyridine-4-carbohydrazide-κN 1}di­iodidocadmium methanol disolvate
Source: Acta Crystallogr E Crystallogr Commun. 2017 Jan 1;73(Pt 1):28–30. doi: 10.1107/S2056989016019575 (PMC5209764; doi:10.1107/S2056989016019575)
Supplement: Supplementary file 1 [file e-73-00028-sup1.cif]

##############################################################################
#                                                                            #
# This CIF contains the data in a paper accepted for publication in          #
# Acta Crystallographica Section E. It conforms to the requirements of       #
# Notes for Authors for Acta Crystallographica Section E, and has been       #
# peer reviewed under the auspices of the IUCr Commission on Journals.       #
#                                                                            #
# Full details of the Crystallographic Information File format               #
# are given in the paper "The Crystallographic Information File (CIF):       #
# a New Standard Archive File for Crystallography" by S. R. Hall, F. H.      #
# Allen and I. D. Brown [Acta Cryst. (1991), A47, 655-685].                  #
#                                                                            #
# The current version of the core CIF dictionary is obtainable from          #
# ftp://ftp.iucr.org/pub/cif_core.dic.                                       #
#                                                                            #
# Software is freely available for graphical display of the structure(s)     #
# in this CIF. For information consult the CIF software page                 #
# http://www.iucr.org/resources/cif/software.                                #
#                                                                            #
# This file may be used for bona fide research purposes within the           #
# scientific community so long as proper attribution is given to the journal # 
# article from which it was obtained.                                        #
#                                                                            #
##############################################################################
data_global
_audit_creation_method     'PLATON <TABLE ACC> option'
_journal_date_recd_electronic     2016-11-30
_journal_date_accepted     2016-12-07
_journal_name_full     'Acta Crystallographica, Section E'
_journal_year     2017
_journal_volume     73
_journal_issue      1
_journal_page_first     28
_journal_page_last     30
_journal_paper_category     GM
_journal_paper_doi     10.1107/S2056989016019575
_journal_coeditor_code     SJ5516
_publ_contact_author_name
;
Mehmet Akkurt
;
_publ_contact_author_address
;
Department of Physics,
Faculty of Sciences,
Erciyes University,
38039 Kayseri,
Turkey
;
_publ_contact_author_email     'akkurt@erciyes.edu.tr'
_publ_contact_author_fax     ?
_publ_contact_author_phone     ?
_publ_section_title
;\
Crystal structure of
bis{<i>N</i>'-[(<i>E</i>)-4-hydroxybenzylidene]pyridine-4-carbohydrazide-\
\k<i>N</i>^1^}diiodidocadmium methanol disolvate
;
_publ_section_title_footnote     .
loop_
    _publ_author_name
    _publ_author_address
    'Farhad Akbari Afkhami'
;
Young Researchers and Elite Club,
Tabriz Branch,
Islamic Azad University,
Tabriz,
Iran
;
    'Harald Krautscheid'
;
Universit\"at Leipzig,
Fakult\"at f\"ur Chemie und Mineralogie,
Johannisallee 29,
D-04103 Leipzig,
Germany
;
    'Zeliha Atio\(glu'
;
\.Ilke Education and Health Foundation,
Cappadocia Vocational College,
The Medical Imaging Techniques Program,
50420 Mustafapa\,sa, \"Urg\"up,
Nev\,sehir,
Turkey
;
    'Akkurt, Mehmet'
;
Department of Physics,
Faculty of Sciences,
Erciyes University,
38039 Kayseri,
Turkey
;
_publ_section_synopsis
;
In the title structure, the Cd^II^ atom is located on a twofold rotation axis
and is coordinated by two I atoms and two N atoms of two carboxylate groups of
two planar
<i>N</i>'-[(<i>E</i>)-4-hydroxybenzylidene]pyridine-4-carbohydrazide ligands.
N---H...O, O---H...O, C---H...O and C---H...I hydrogen bonding assembles the
molecules into a three-dimensional network.
;
data_I
_database_code_depnum_ccdc_archive 'CCDC 1521096'
_chemical_name_systematic
;\
Bis{<i>N</i>'-[(<i>E</i>)-4-hydroxybenzylidene]pyridine-4-carbohydrazide-\
\k<i>N</i>^1^}diiodidocadmium methanol disolvate
;
_chemical_name_common     ?
_chemical_formula_moiety     'C26 H22 Cd I2 N6 O4, 2(C H4 O)'
_chemical_formula_sum     'C28 H30 Cd I2 N6 O6'
_chemical_formula_structural     ?
_chemical_formula_iupac     '[Cd I2 (C13 H11 N3 O2)2], 2C H4 O'
_chemical_formula_weight     912.79
_chemical_melting_point     ?
_symmetry_cell_setting     orthorhombic
_symmetry_space_group_name_H-M     'P b c n'
_symmetry_space_group_name_Hall     '-P 2n 2ab'
loop_
    _space_group_symop_id
    _space_group_symop_operation_xyz
    1 x,y,z
    2 1/2-x,1/2-y,1/2+z
    3 1/2+x,1/2-y,-z
    4 -x,y,1/2-z
    5 -x,-y,-z
    6 1/2+x,1/2+y,1/2-z
    7 1/2-x,1/2+y,z
    8 x,-y,1/2+z
_cell_length_a     8.0245(4)
_cell_length_b     13.2482(9)
_cell_length_c     30.4540(19)
_cell_angle_alpha     90
_cell_angle_beta     90
_cell_angle_gamma     90
_cell_volume     3237.6(3)
_cell_formula_units_Z     4
_cell_measurement_reflns_used     428
_cell_measurement_theta_min     2.87
_cell_measurement_theta_max     27.58
_cell_measurement_temperature     213(2)
_cell_special_details
;
;
_exptl_crystal_description     prism
_exptl_crystal_colour     colorless
_exptl_crystal_size_max     0.5
_exptl_crystal_size_mid     0.3
_exptl_crystal_size_min     0.3
_exptl_crystal_size_rad     ?
_exptl_crystal_density_diffrn     1.873
_exptl_crystal_density_meas     ?
_exptl_crystal_density_method     'Not Measured'
_exptl_crystal_F_000     1768
_exptl_absorpt_coefficient_mu     2.631
_exptl_absorpt_correction_type     numerical
_exptl_absorpt_process_details
;
Stoe XRED32 (Stoe & Cie, 2000)
;
_exptl_absorpt_correction_T_min     0.3371
_exptl_absorpt_correction_T_max     0.4533
_exptl_special_details
;
;
_diffrn_ambient_temperature     213(2)
_diffrn_radiation_type     MoK\a
_diffrn_radiation_wavelength     0.71073
_diffrn_radiation_source     'fine-focus sealed tube'
_diffrn_radiation_monochromator     graphite
_diffrn_measurement_device_type     'Stoe IPDS1'
_diffrn_measurement_method     'phi scan'
_diffrn_detector_area_resol_mean     ?
_diffrn_reflns_number     3511
_diffrn_reflns_av_R_equivalents     0.0000
_diffrn_reflns_theta_min     2.87
_diffrn_reflns_theta_max     27.58
_diffrn_reflns_theta_full     25.24
_diffrn_measured_fraction_theta_max     0.935
_diffrn_measured_fraction_theta_full     0.943
_diffrn_reflns_limit_h_min     0
_diffrn_reflns_limit_h_max     9
_diffrn_reflns_limit_k_min     0
_diffrn_reflns_limit_k_max     17
_diffrn_reflns_limit_l_min     0
_diffrn_reflns_limit_l_max     39
_diffrn_reflns_reduction_process
;
;
_diffrn_standards_number     ?
_diffrn_standards_interval_count     ?
_diffrn_standards_interval_time     ?
_diffrn_standards_decay_%     ?
_refine_special_details
;
 Refinement on F^2^ for ALL reflections except those
 flagged by the user for potential systematic errors.
 Weighted R-factors wR and all goodnesses of fit S
 are based on F^2^, conventional R-factors R are based
 on F, with F set to zero for negative F^2^. The
 observed criterion of F^2^ > 2sigma(F^2^) is used only
 for calculating -R-factor-obs etc. and is not
 relevant to the choice of reflections for refinement.
 R-factors based on F^2^ are statistically about twice
 as large as those based on F, and R-factors based on
 ALL data will be even larger.
;
_reflns_number_total     3511
_reflns_number_gt     2542
_reflns_threshold_expression     I>2\s(I)
_refine_ls_structure_factor_coef     Fsqd
_refine_ls_matrix_type     full
_refine_ls_R_factor_all     0.0481
_refine_ls_R_factor_gt     0.0398
_refine_ls_wR_factor_gt     0.0925
_refine_ls_wR_factor_ref     0.0939
_refine_ls_goodness_of_fit_ref     0.881
_refine_ls_restrained_S_all     0.881
_refine_ls_number_reflns     3511
_refine_ls_number_parameters     206
_refine_ls_number_restraints     2
_refine_ls_number_constraints     ?
_refine_ls_hydrogen_treatment     mixed
_refine_ls_weighting_scheme     calc
_refine_ls_weighting_details
                      'w=1/[\s^2^(Fo^2^)+(0.0655P)^2^] where P=(Fo^2^+2Fc^2^)/3'
_atom_sites_solution_hydrogens     mixed
_atom_sites_solution_primary     ?
_atom_sites_solution_secondary     ?
_refine_ls_shift/su_max     0.000
_refine_ls_shift/su_mean     0.000
_refine_diff_density_max     1.682
_refine_diff_density_min     -1.469
_refine_ls_extinction_method
;
SHELXL-2014 (Sheldrick, 2015<i>b</i>)
;
_refine_ls_extinction_coef     0.0026(2)
_refine_ls_extinction_expression
                                  'Fc^*^=kFc[1+0.001XFc^2^\l^3^/sin(2\q)]^-1/4^'
_refine_ls_abs_structure_details     ?
_refine_ls_abs_structure_Flack     .
loop_
    _atom_type_symbol
    _atom_type_description
    _atom_type_scat_dispersion_real
    _atom_type_scat_dispersion_imag
    _atom_type_scat_source
    C C 0.0033 0.0016 ' International Tables Vol C Tables 4.2.6.8 and 6.1.1.4'
    H H 0.0000 0.0000 ' International Tables Vol C Tables 4.2.6.8 and 6.1.1.4'
    Cd Cd -0.8075 1.2024
                        ' International Tables Vol C Tables 4.2.6.8 and 6.1.1.4'
    I I -0.4742 1.8119 ' International Tables Vol C Tables 4.2.6.8 and 6.1.1.4'
    N N 0.0061 0.0033 ' International Tables Vol C Tables 4.2.6.8 and 6.1.1.4'
    O O 0.0106 0.0060 ' International Tables Vol C Tables 4.2.6.8 and 6.1.1.4'
_computing_data_collection
;
EXPOSE (Stoe & Cie, 2000)
;
_computing_cell_refinement
;
CELL (Stoe & Cie, 2000)
;
_computing_data_reduction
;
<i>SELECT</i> (Stoe & Cie, 2000) and INTEGRATE (Stoe & Cie,
2000)
;
_computing_structure_solution
;
SHELXT-2014 (Sheldrick, 2015<i>a</i>)
;
_computing_structure_refinement
;
SHELXL-2014 (Sheldrick, 2015<i>b</i>)
;
_computing_molecular_graphics
;
ORTEP-3 for Windows (Farrugia, 2012)
;
_computing_publication_material
;
PLATON (Spek, 2009) and WinGX (Farrugia, 2012)
;
loop_
    _atom_site_type_symbol
    _atom_site_label
    _atom_site_fract_x
    _atom_site_fract_y
    _atom_site_fract_z
    _atom_site_U_iso_or_equiv
    _atom_site_thermal_displace_type
    _atom_site_calc_flag
    _atom_site_refinement_flags
    _atom_site_occupancy
    _atom_site_disorder_assembly
    _atom_site_disorder_group
    I I1 -0.24029(5) 0.11226(3) 0.20424(2) 0.05550(10)
                                                     Uani d . 1.000 . .
    Cd Cd1 0.00000 0.20717(2) 0.25000 0.02500(10)
                                                Uani d STP 1.000 . .
    O O1 0.3473(4) 0.62436(18) 0.12617(10) 0.0359(9) Uani d . 1.000 . .
    O O2 1.0000(4) 0.70774(18) -0.10066(9) 0.0310(8) Uani d D 1.000 . .
    N N1 0.1497(5) 0.3244(2) 0.21085(10) 0.0284(10) Uani d . 1.000 . .
    N N2 0.5039(5) 0.4973(2) 0.09734(10) 0.0263(9) Uani d . 1.000 . .
    N N3 0.5712(5) 0.5598(2) 0.06532(10) 0.0269(10) Uani d . 1.000 . .
    C C1 0.0746(6) 0.4087(3) 0.19639(12) 0.0295(11) Uani d . 1.000 . .
    C C2 0.1550(5) 0.4791(3) 0.17078(12) 0.0280(11) Uani d . 1.000 . .
    C C3 0.3166(5) 0.4612(2) 0.15733(12) 0.0247(10) Uani d . 1.000 . .
    O O3 0.6488(4) 0.3011(2) 0.09399(12) 0.0431(11) Uani d D 1.000 . .
    C C4 0.3962(6) 0.3747(3) 0.17287(13) 0.0302(11) Uani d . 1.000 . .
    C C5 0.3096(6) 0.3093(3) 0.19927(13) 0.0319(13) Uani d . 1.000 . .
    C C6 0.3943(5) 0.5354(2) 0.12611(12) 0.0262(10) Uani d . 1.000 . .
    C C7 0.6539(5) 0.5138(3) 0.03593(12) 0.0265(10) Uani d . 1.000 . .
    C C8 0.7372(5) 0.5675(3) -0.00022(11) 0.0244(10) Uani d . 1.000 . .
    C C9 0.7230(5) 0.6713(3) -0.00636(13) 0.0290(13) Uani d . 1.000 . .
    C C10 0.8101(6) 0.7194(3) -0.03945(13) 0.0293(13) Uani d . 1.000 . .
    C C11 0.9119(5) 0.6642(2) -0.06770(11) 0.0230(10) Uani d . 1.000 . .
    C C12 0.9264(6) 0.5601(3) -0.06211(12) 0.0263(10) Uani d . 1.000 . .
    C C13 0.8388(5) 0.5132(3) -0.02870(12) 0.0268(13) Uani d . 1.000 . .
    C C14 0.5662(7) 0.2065(3) 0.09320(17) 0.0450(16) Uani d . 1.000 . .
    H H1 -0.03730 0.42000 0.20410 0.0350 Uiso c RU 1.000 . .
    H H2 0.10030 0.53890 0.16250 0.0340 Uiso c RU 1.000 . .
    H H2N 0.541(6) 0.444(4) 0.0984(14) 0.0320 Uiso d U 1.000 . .
    H H2O 0.967(7) 0.765(2) -0.1033(17) 0.0460 Uiso d DU 1.000 . .
    H H4 0.50760 0.36150 0.16530 0.0360 Uiso c RU 1.000 . .
    H H5 0.36440 0.25140 0.20980 0.0380 Uiso c RU 1.000 . .
    H H7 0.66220 0.44310 0.03730 0.0320 Uiso c RU 1.000 . .
    H H9 0.65340 0.70910 0.01220 0.0350 Uiso c RU 1.000 . .
    H H10 0.80070 0.78960 -0.04290 0.0350 Uiso c RU 1.000 . .
    H H12 0.99500 0.52210 -0.08090 0.0320 Uiso c RU 1.000 . .
    H H13 0.84820 0.44290 -0.02520 0.0320 Uiso c RU 1.000 . .
    H H3O 0.748(3) 0.294(5) 0.095(2) 0.0650 Uiso d DU 1.000 . .
    H H14A 0.62690 0.15860 0.11120 0.0670 Uiso c RU 1.000 . .
    H H14B 0.56100 0.18190 0.06320 0.0670 Uiso c RU 1.000 . .
    H H14C 0.45410 0.21430 0.10460 0.0670 Uiso c RU 1.000 . .
loop_
    _atom_site_aniso_label
    _atom_site_aniso_U_11
    _atom_site_aniso_U_22
    _atom_site_aniso_U_33
    _atom_site_aniso_U_12
    _atom_site_aniso_U_13
    _atom_site_aniso_U_23
    I1 0.0416(3) 0.0625(2) 0.0624(2) -0.0191(2) 0.0021(2) -0.0255(2)
    Cd1 0.0250(2) 0.0179(2) 0.0320(2) 0.0000 0.0051(2) 0.0000
    O1 0.041(2) 0.0198(12) 0.0469(16) 0.0042(12) 0.0127(14) 0.0091(11)
    O2 0.0326(17) 0.0217(11) 0.0386(13) 0.0017(13) 0.0098(13) 0.0098(10)
    N1 0.035(2) 0.0209(13) 0.0292(16) 0.0023(13) 0.0071(14) 0.0038(12)
    N2 0.031(2) 0.0184(12) 0.0294(14) 0.0000(14) 0.0067(15) 0.0076(11)
    N3 0.027(2) 0.0232(13) 0.0306(16) -0.0034(13) 0.0036(14) 0.0093(12)
    C1 0.027(2) 0.0294(18) 0.0321(19) 0.0061(16) 0.0084(16) 0.0039(14)
    C2 0.028(2) 0.0216(16) 0.0345(19) 0.0068(15) 0.0037(16) 0.0054(14)
    C3 0.028(2) 0.0198(15) 0.0264(17) -0.0006(14) 0.0006(15) 0.0019(12)
    O3 0.031(2) 0.0273(14) 0.071(2) 0.0040(13) 0.0092(16) 0.0070(14)
    C4 0.024(2) 0.0267(18) 0.040(2) 0.0058(15) 0.0078(17) 0.0102(15)
    C5 0.034(3) 0.0256(18) 0.036(2) 0.0079(16) 0.0064(17) 0.0066(15)
    C6 0.026(2) 0.0202(16) 0.0323(18) 0.0002(14) -0.0008(16) 0.0055(13)
    C7 0.028(2) 0.0210(16) 0.0304(18) -0.0032(15) 0.0004(16) 0.0062(14)
    C8 0.026(2) 0.0224(15) 0.0249(16) -0.0054(15) -0.0014(15) 0.0041(13)
    C9 0.027(3) 0.0241(17) 0.0360(19) 0.0039(15) 0.0084(16) 0.0031(14)
    C10 0.031(3) 0.0180(16) 0.039(2) 0.0031(15) 0.0057(17) 0.0062(14)
    C11 0.022(2) 0.0199(15) 0.0271(17) -0.0009(14) -0.0007(15) 0.0050(13)
    C12 0.032(2) 0.0184(15) 0.0285(17) 0.0034(15) 0.0018(16) 0.0005(13)
    C13 0.033(3) 0.0164(15) 0.0310(18) -0.0025(15) -0.0038(16) 0.0022(13)
    C14 0.044(3) 0.036(2) 0.055(3) -0.003(2) -0.003(2) 0.003(2)
_geom_special_details
;
 Bond distances, angles etc. have been calculated using the
 rounded fractional coordinates. All su's are estimated
 from the variances of the (full) variance-covariance matrix.
 The cell esds are taken into account in the estimation of
 distances, angles and torsion angles
;
loop_
    _geom_bond_atom_site_label_1
    _geom_bond_atom_site_label_2
    _geom_bond_site_symmetry_1
    _geom_bond_site_symmetry_2
    _geom_bond_distance
    _geom_bond_publ_flag
    I1 Cd1 . . 2.6909(5) y
    Cd1 I1 . 4_555 2.6909(5) y
    Cd1 N1 . . 2.297(3) y
    Cd1 N1 . 4_555 2.297(3) y
    O1 C6 . . 1.237(4) no
    O2 C11 . . 1.357(4) no
    N1 C1 . . 1.343(5) no
    N1 C5 . . 1.346(6) no
    N2 N3 . . 1.389(4) no
    N2 C6 . . 1.340(5) no
    O2 H2O . . 0.81(3) no
    N3 C7 . . 1.270(5) no
    C1 C2 . . 1.376(6) no
    C2 C3 . . 1.380(6) no
    N2 H2N . . 0.77(5) no
    C3 C4 . . 1.395(5) no
    C3 C6 . . 1.503(5) no
    O3 C14 . . 1.418(5) no
    C4 C5 . . 1.371(6) no
    C7 C8 . . 1.471(5) no
    C8 C13 . . 1.391(5) no
    C8 C9 . . 1.393(6) no
    C9 C10 . . 1.382(6) no
    C10 C11 . . 1.394(5) no
    C11 C12 . . 1.395(5) no
    C12 C13 . . 1.384(6) no
    C1 H1 . . 0.9400 no
    C2 H2 . . 0.9400 no
    O3 H3O . . 0.80(3) no
    C4 H4 . . 0.9400 no
    C5 H5 . . 0.9400 no
    C7 H7 . . 0.9400 no
    C9 H9 . . 0.9400 no
    C10 H10 . . 0.9400 no
    C12 H12 . . 0.9400 no
    C13 H13 . . 0.9400 no
    C14 H14A . . 0.9700 no
    C14 H14B . . 0.9700 no
    C14 H14C . . 0.9700 no
loop_
    _geom_angle_atom_site_label_1
    _geom_angle_atom_site_label_2
    _geom_angle_atom_site_label_3
    _geom_angle_site_symmetry_1
    _geom_angle_site_symmetry_2
    _geom_angle_site_symmetry_3
    _geom_angle
    _geom_angle_publ_flag
    I1 Cd1 N1 . . . 114.95(8) y
    I1 Cd1 I1 . . 4_555 124.29(2) y
    I1 Cd1 N1 . . 4_555 102.12(9) y
    I1 Cd1 N1 4_555 . . 102.12(9) y
    N1 Cd1 N1 . . 4_555 94.92(11) y
    I1 Cd1 N1 4_555 . 4_555 114.95(8) y
    Cd1 N1 C1 . . . 119.9(3) no
    Cd1 N1 C5 . . . 122.3(2) no
    C1 N1 C5 . . . 117.7(3) no
    N3 N2 C6 . . . 119.3(3) no
    C11 O2 H2O . . . 108(4) no
    N2 N3 C7 . . . 114.3(3) no
    N1 C1 C2 . . . 122.6(4) no
    C1 C2 C3 . . . 119.5(4) no
    C6 N2 H2N . . . 125(3) no
    N3 N2 H2N . . . 115(3) no
    C2 C3 C4 . . . 118.1(3) no
    C2 C3 C6 . . . 117.7(3) no
    C4 C3 C6 . . . 124.2(4) no
    C3 C4 C5 . . . 119.1(4) no
    N1 C5 C4 . . . 122.9(4) no
    N2 C6 C3 . . . 116.1(3) no
    O1 C6 C3 . . . 119.7(3) no
    O1 C6 N2 . . . 124.0(3) no
    N3 C7 C8 . . . 122.2(4) no
    C7 C8 C9 . . . 122.7(3) no
    C7 C8 C13 . . . 118.9(4) no
    C9 C8 C13 . . . 118.4(3) no
    C8 C9 C10 . . . 120.8(4) no
    C9 C10 C11 . . . 120.3(4) no
    O2 C11 C12 . . . 117.9(3) no
    O2 C11 C10 . . . 122.6(3) no
    C10 C11 C12 . . . 119.5(3) no
    C11 C12 C13 . . . 119.4(4) no
    C8 C13 C12 . . . 121.6(4) no
    N1 C1 H1 . . . 119.00 no
    C2 C1 H1 . . . 119.00 no
    C1 C2 H2 . . . 120.00 no
    C3 C2 H2 . . . 120.00 no
    C14 O3 H3O . . . 111(5) no
    C5 C4 H4 . . . 121.00 no
    C3 C4 H4 . . . 120.00 no
    N1 C5 H5 . . . 119.00 no
    C4 C5 H5 . . . 119.00 no
    C8 C7 H7 . . . 119.00 no
    N3 C7 H7 . . . 119.00 no
    C8 C9 H9 . . . 120.00 no
    C10 C9 H9 . . . 120.00 no
    C11 C10 H10 . . . 120.00 no
    C9 C10 H10 . . . 120.00 no
    C11 C12 H12 . . . 120.00 no
    C13 C12 H12 . . . 120.00 no
    C8 C13 H13 . . . 119.00 no
    C12 C13 H13 . . . 119.00 no
    O3 C14 H14A . . . 110.00 no
    O3 C14 H14B . . . 109.00 no
    O3 C14 H14C . . . 109.00 no
    H14A C14 H14B . . . 110.00 no
    H14A C14 H14C . . . 109.00 no
    H14B C14 H14C . . . 109.00 no
loop_
    _geom_torsion_atom_site_label_1
    _geom_torsion_atom_site_label_2
    _geom_torsion_atom_site_label_3
    _geom_torsion_atom_site_label_4
    _geom_torsion_site_symmetry_1
    _geom_torsion_site_symmetry_2
    _geom_torsion_site_symmetry_3
    _geom_torsion_site_symmetry_4
    _geom_torsion
    _geom_torsion_publ_flag
    I1 Cd1 N1 C1 . . . . 66.6(3) no
    I1 Cd1 N1 C1 4_555 . . . -156.1(3) no
    N1 Cd1 N1 C1 4_555 . . . -39.2(3) no
    I1 Cd1 N1 C5 . . . . -109.3(3) no
    I1 Cd1 N1 C5 4_555 . . . 28.1(3) no
    N1 Cd1 N1 C5 4_555 . . . 144.9(3) no
    C1 N1 C5 C4 . . . . -1.5(6) no
    Cd1 N1 C1 C2 . . . . -176.4(3) no
    C5 N1 C1 C2 . . . . -0.4(6) no
    Cd1 N1 C5 C4 . . . . 174.5(3) no
    C6 N2 N3 C7 . . . . -170.1(4) no
    N3 N2 C6 O1 . . . . 0.2(6) no
    N3 N2 C6 C3 . . . . 175.1(3) no
    N2 N3 C7 C8 . . . . -178.8(4) no
    N1 C1 C2 C3 . . . . 3.3(6) no
    C1 C2 C3 C6 . . . . 174.6(3) no
    C1 C2 C3 C4 . . . . -4.3(5) no
    C4 C3 C6 N2 . . . . 31.2(5) no
    C2 C3 C6 O1 . . . . 27.7(5) no
    C2 C3 C4 C5 . . . . 2.5(6) no
    C6 C3 C4 C5 . . . . -176.2(4) no
    C2 C3 C6 N2 . . . . -147.5(4) no
    C4 C3 C6 O1 . . . . -153.5(4) no
    C3 C4 C5 N1 . . . . 0.4(6) no
    N3 C7 C8 C9 . . . . -4.1(6) no
    N3 C7 C8 C13 . . . . 173.8(4) no
    C7 C8 C9 C10 . . . . 176.7(4) no
    C13 C8 C9 C10 . . . . -1.2(6) no
    C7 C8 C13 C12 . . . . -177.1(4) no
    C9 C8 C13 C12 . . . . 0.9(6) no
    C8 C9 C10 C11 . . . . 1.0(6) no
    C9 C10 C11 O2 . . . . -180.0(4) no
    C9 C10 C11 C12 . . . . -0.5(6) no
    O2 C11 C12 C13 . . . . 179.8(4) no
    C10 C11 C12 C13 . . . . 0.3(6) no
    C11 C12 C13 C8 . . . . -0.5(6) no
loop_
    _geom_hbond_atom_site_label_D
    _geom_hbond_atom_site_label_H
    _geom_hbond_atom_site_label_A
    _geom_hbond_site_symmetry_A
    _geom_hbond_distance_DH
    _geom_hbond_distance_HA
    _geom_hbond_distance_DA
    _geom_hbond_angle_DHA
    _geom_hbond_publ_flag
    N2 H2N O3 . 0.77(5) 2.09(5) 2.849(4) 174(4) yes
    O2 H2O O1 3_565 0.81(3) 1.89(4) 2.656(4) 159(5) yes
    O3 H3O O2 5_765 0.80(3) 2.03(2) 2.828(5) 173(4) yes
    C4 H4 O3 . 0.94 2.58 3.291(5) 133 yes
    C7 H7 O3 . 0.94 2.56 3.327(5) 140 yes
    C1 H1 I1 7_455 0.94 3.11 3.811(4) 133 yes
_shelx_res_file
;
    shelx.res created by SHELXL-2014/7
TITL AKBARI in Pbcn
CELL  0.71073   8.0245  13.2482  30.4540   90.000   90.000   90.000
ZERR     4.00   0.0004   0.0009   0.0019    0.000    0.000    0.000
LATT   1
SYMM  1/2 - X, 1/2 - Y, 1/2 + Z
SYMM  - X,   Y, 1/2 - Z
SYMM  1/2 + X, 1/2 - Y, - Z
SFAC  C    H    N    O    CD   I
UNIT  112 120 24 24 4 8
MERG 2
DFIX   0.82 0.02 O3 H3O
DFIX   0.82 0.02 O2 H2O
FMAP   2
PLAN    5
ACTA
BOND
BOND   $H
CONF
L.S.  13
TEMP   -60.00
WGHT    0.065500
EXTI    0.002583
FVAR       0.23153
C1    1    0.074576    0.408650    0.196395    11.00000    0.02687    0.02940 =
         0.03208    0.00387    0.00842    0.00615
AFIX  43
H1    2   -0.037336    0.419974    0.204069    11.00000   -1.20000
AFIX   0
C2    1    0.154960    0.479109    0.170783    11.00000    0.02801    0.02164 =
         0.03447    0.00538    0.00371    0.00680
AFIX  43
H2    2    0.100277    0.538919    0.162529    11.00000   -1.20000
AFIX   0
C3    1    0.316563    0.461164    0.157330    11.00000    0.02819    0.01984 =
         0.02637    0.00192    0.00061   -0.00056
C4    1    0.396170    0.374727    0.172867    11.00000    0.02433    0.02671 =
         0.03965    0.01017    0.00776    0.00575
AFIX  43
H4    2    0.507649    0.361466    0.165344    11.00000   -1.20000
AFIX   0
C5    1    0.309620    0.309327    0.199272    11.00000    0.03355    0.02560 =
         0.03624    0.00664    0.00640    0.00785
AFIX  43
H5    2    0.364401    0.251420    0.209751    11.00000   -1.20000
AFIX   0
C6    1    0.394287    0.535362    0.126112    11.00000    0.02619    0.02018 =
         0.03231    0.00549   -0.00077    0.00025
C7    1    0.653918    0.513782    0.035929    11.00000    0.02799    0.02100 =
         0.03044    0.00620    0.00039   -0.00317
AFIX  43
H7    2    0.662190    0.443077    0.037314    11.00000   -1.20000
AFIX   0
C8    1    0.737207    0.567548   -0.000222    11.00000    0.02600    0.02236 =
         0.02486    0.00410   -0.00142   -0.00538
C9    1    0.723021    0.671315   -0.006357    11.00000    0.02693    0.02407 =
         0.03601    0.00308    0.00840    0.00390
AFIX  43
H9    2    0.653382    0.709141    0.012224    11.00000   -1.20000
AFIX   0
C10   1    0.810148    0.719352   -0.039450    11.00000    0.03148    0.01799 =
         0.03881    0.00615    0.00567    0.00306
AFIX  43
H10   2    0.800741    0.789625   -0.042919    11.00000   -1.20000
AFIX   0
C11   1    0.911850    0.664166   -0.067698    11.00000    0.02180    0.01993 =
         0.02705    0.00497   -0.00066   -0.00087
C12   1    0.926352    0.560118   -0.062106    11.00000    0.03200    0.01841 =
         0.02854    0.00046    0.00181    0.00345
AFIX  43
H12   2    0.995035    0.522136   -0.080873    11.00000   -1.20000
AFIX   0
C13   1    0.838815    0.513189   -0.028703    11.00000    0.03279    0.01636 =
         0.03103    0.00225   -0.00382   -0.00252
AFIX  43
H13   2    0.848220    0.442933   -0.025171    11.00000   -1.20000
AFIX   0
C14   1    0.566180    0.206506    0.093204    11.00000    0.04357    0.03558 =
         0.05459    0.00328   -0.00258   -0.00273
AFIX 137
H14A  2    0.626936    0.158635    0.111218    11.00000   -1.50000
H14B  2    0.561027    0.181857    0.063243    11.00000   -1.50000
H14C  2    0.454061    0.214316    0.104613    11.00000   -1.50000
AFIX   0
N1    3    0.149743    0.324378    0.210846    11.00000    0.03517    0.02088 =
         0.02924    0.00377    0.00711    0.00229
N2    3    0.503944    0.497253    0.097344    11.00000    0.03142    0.01841 =
         0.02940    0.00756    0.00670   -0.00001
H2N   2    0.540904    0.443999    0.098368    11.00000   -1.20000
N3    3    0.571207    0.559832    0.065321    11.00000    0.02673    0.02321 =
         0.03065    0.00927    0.00365   -0.00337
O1    4    0.347311    0.624357    0.126173    11.00000    0.04074    0.01977 =
         0.04691    0.00914    0.01266    0.00422
O2    4    1.000038    0.707743   -0.100660    11.00000    0.03262    0.02173 =
         0.03862    0.00979    0.00977    0.00170
H2O   2    0.967459    0.764994   -0.103260    11.00000   -1.50000
O3    4    0.648752    0.301051    0.093988    11.00000    0.03104    0.02732 =
         0.07084    0.00702    0.00922    0.00398
H3O   2    0.748363    0.293669    0.094788    11.00000   -1.50000
CD1   5    0.000000    0.207173    0.250000    10.50000    0.02497    0.01785 =
         0.03200    0.00000    0.00514    0.00000
I1    6   -0.240289    0.112258    0.204242    11.00000    0.04155    0.06248 =
         0.06242   -0.02551    0.00207   -0.01912
HKLF 4
REM  AKBARI in Pbcn
REM R1 =  0.0398 for    2542 Fo > 4sig(Fo)  and  0.0481 for all    3511 data
REM    206 parameters refined using      2 restraints
END
WGHT      0.0655      0.0000
REM Highest difference peak  1.682,  deepest hole -1.469,  1-sigma level  0.168
Q1    1   0.0007  0.2126  0.2789  11.00000  0.05    1.68
Q2    1  -0.2442  0.1168  0.2319  11.00000  0.05    1.32
Q3    1  -0.2459  0.1100  0.1762  11.00000  0.05    1.31
Q4    1  -0.0036  0.1668  0.3052  11.00000  0.05    0.53
Q5    1   0.1473  0.3074  0.2415  11.00000  0.05    0.48
;
