# Supplementary material for: Crystal structure of bis­{N′-[(E)-4-hy­droxy­benzyl­idene]pyridine-4-carbohydrazide-κN 1}di­iodidocadmium methanol disolvate
Source: Acta Crystallogr E Crystallogr Commun. 2017 Jan 1;73(Pt 1):28–30. doi: 10.1107/S2056989016019575 (PMC5209764; doi:10.1107/S2056989016019575)
Supplement: Supplementary file 2 [file e-73-00028-Isup2.hkl]

#
# h,k,l, Fc-squared, Fo-squared, sigma(Fo-squared), status flag
#
data_I
_shelx_title ' AKBARI in Pbcn'
_shelx_refln_list_code          4
_shelx_F_calc_maximum      522.96
_exptl_crystal_F_000      1768.00
_reflns_d_resolution_high  0.7675

loop_
 _space_group_symop_operation_xyz
 'x, y, z'
 '-x+1/2, -y+1/2, z+1/2'
 '-x, y, -z+1/2'
 'x+1/2, -y+1/2, -z'
 '-x, -y, -z'
 'x-1/2, y-1/2, -z-1/2'
 'x, -y, z-1/2'
 '-x-1/2, y-1/2, z'

_cell_length_a     8.0245
_cell_length_b    13.2482
_cell_length_c    30.4540
_cell_angle_alpha  90.000
_cell_angle_beta   90.000
_cell_angle_gamma  90.000

_shelx_F_squared_multiplier     1.000

loop_
 _refln_index_h
 _refln_index_k
 _refln_index_l
 _refln_F_squared_calc
 _refln_F_squared_meas
 _refln_F_squared_sigma
 _refln_observed_status
   1   1   0      14412.62      17739.34       526.33 o
   3   1   0       2224.41       3184.30       243.64 o
   0   2   0        307.78        429.64        88.17 o
   2   2   0      26340.83      29589.07       495.03 o
   4   2   0       9845.90      11469.30       373.60 o
   1   3   0        377.39        540.96        89.63 o
   3   3   0        567.26        827.32       110.35 o
   5   3   0       7620.51       8734.23       281.60 o
   0   4   0      11457.30      13769.21       246.95 o
   2   4   0     126512.13     137716.34       793.21 o
   4   4   0      14494.16      15451.07       279.50 o
   6   4   0      53000.89      58400.48       642.97 o
   1   5   0       6432.88       6149.71       155.73 o
   3   5   0      27917.35      30534.92       329.57 o
   5   5   0       1483.96       1554.07       124.41 o
   7   5   0      11007.27      11429.69       257.81 o
   0   6   0         24.50         94.21        69.21 o
   2   6   0       6242.43       6220.98       147.99 o
   4   6   0       9516.50       9581.48       185.87 o
   6   6   0      10982.58      12065.01       246.86 o
   8   6   0          2.74         14.92       142.15 o
   1   7   0       2892.80       2427.02       103.90 o
   3   7   0        616.75        576.82        87.74 o
   5   7   0       6653.75       7094.48       177.64 o
   7   7   0        874.72       1051.30       144.85 o
   9   7   0       1460.07       1429.28       202.02 o
   0   8   0        261.76        115.88        82.48 o
   2   8   0      34256.67      34750.33       292.01 o
   4   8   0       2141.88       2213.44       109.90 o
   6   8   0       5742.97       6475.25       180.77 o
   8   8   0       1828.66       2088.94       167.90 o
   1   9   0       7593.77       7677.23       149.40 o
   3   9   0        916.50       1008.75        97.46 o
   5   9   0       2235.10       2095.31       115.11 o
   7   9   0        916.52       1148.35       128.05 o
   0  10   0      50989.88      51986.77       321.97 o
   2  10   0         59.07         94.40        89.55 o
   4  10   0      20732.22      21787.37       237.79 o
   6  10   0       3560.12       3793.14       151.65 o
   8  10   0       4451.93       4646.15       186.66 o
   1  11   0        552.71        515.30        84.36 o
   3  11   0        122.50         96.64        91.05 o
   5  11   0       3153.17       3162.44       133.11 o
   7  11   0       1066.63       1082.32       134.22 o
   0  12   0      23914.20      23083.50       219.16 o
   2  12   0        779.07        805.44       103.22 o
   4  12   0       7464.04       7525.67       156.00 o
   6  12   0        543.01        489.49       118.87 o
   1  13   0       2064.77       1896.07       103.50 o
   3  13   0       1189.35       1059.90       113.89 o
   5  13   0        226.54        131.35       105.98 o
   0  14   0        328.77        279.89        86.58 o
   2  14   0      13587.81      12863.77       184.81 o
   4  14   0       1001.70        872.48       112.75 o
   6  14   0       4156.34       4038.10       155.95 o
   1  15   0       3171.86       2960.48       118.14 o
   3  15   0       1450.54       1289.46       125.29 o
   5  15   0        139.00        145.15       117.72 o
   0  16   0         57.58         21.27       100.00 o
   2  16   0        818.16        764.49       109.00 o
   1  17   0        790.30        794.14       118.70 o
   1   1   1      52536.31      63746.25      1025.25 o
   2   1   1      12652.15      14960.90       486.08 o
   3   1   1      16998.72      18420.43       499.78 o
   4   1   1        172.55        204.32       174.09 o
   0   2   1      88275.93     103466.93       998.75 o
   1   2   1      46514.29      51874.36       660.59 o
   2   2   1      59103.66      67664.84       756.43 o
   3   2   1       2960.24       3369.80       197.20 o
   4   2   1      88732.30     103204.69      1070.49 o
   5   2   1      12891.23      14330.24       385.65 o
   1   3   1        837.98        788.16        91.98 o
   2   3   1       1323.22       1509.53       115.77 o
   3   3   1      30554.35      34677.12       448.00 o
   4   3   1        850.25       1011.78       126.80 o
   5   3   1       1763.17       1955.38       173.99 o
   6   3   1        976.20       1113.17       167.11 o
   0   4   1       1060.91       1244.35        99.29 o
   1   4   1       2233.08       2685.40       121.80 o
   2   4   1      53809.12      58936.27       499.42 o
   3   4   1         59.24         60.26        86.94 o
   4   4   1       3281.11       3960.35       160.29 o
   5   4   1         93.35        100.00       107.28 o
   6   4   1       6748.19       6838.08       256.09 o
   7   4   1          1.25         30.59       140.85 o
   1   5   1       4094.98       4377.12       135.60 o
   2   5   1        173.63        250.23        74.64 o
   3   5   1       2209.99       2684.22       122.34 o
   4   5   1          7.77         32.65        85.63 o
   5   5   1         73.91         78.54       100.00 o
   6   5   1         10.48         22.95       120.89 o
   7   5   1          0.31         22.01       119.95 o
   8   5   1         30.00         47.20       174.80 o
   0   6   1      22548.41      24397.55       274.23 o
   1   6   1        124.09        297.23        72.95 o
   2   6   1     133763.09     146601.77       673.59 o
   3   6   1       2431.41       2487.80       110.74 o
   4   6   1       2755.31       3003.32       128.33 o
   5   6   1        874.10       1019.17       111.64 o
   6   6   1      13368.92      15171.73       270.31 o
   7   6   1       2246.54       2478.37       166.11 o
   8   6   1         62.30        101.30       145.52 o
   9   6   1        468.27        420.05       301.37 o
   1   7   1       1440.76       1630.72        95.87 o
   2   7   1        862.13        871.12        89.26 o
   3   7   1       5439.47       5501.54       140.70 o
   4   7   1        260.26        266.65        83.04 o
   5   7   1       2348.59       2489.56       130.84 o
   6   7   1        122.98        129.29       119.22 o
   7   7   1       4928.73       5023.97       185.50 o
   8   7   1        138.44        137.31       165.11 o
   9   7   1         45.68         35.07       174.43 o
   0   8   1      39656.36      41529.02       311.48 o
   1   8   1         23.52         57.65        71.82 o
   2   8   1        932.18       1106.19        96.35 o
   3   8   1        563.78        545.77        95.57 o
   4   8   1      18227.88      18972.68       227.56 o
   5   8   1       1356.39       1451.63       117.65 o
   6   8   1        652.72        811.70       120.38 o
   7   8   1        137.80        163.44       122.58 o
   8   8   1       3068.77       3182.42       181.86 o
   9   8   1          8.69         32.27       156.89 o
   1   9   1       7835.14       7843.23       147.18 o
   2   9   1          1.78         27.42        80.59 o
   3   9   1       6445.73       6562.66       146.70 o
   4   9   1        176.81        185.27        98.70 o
   5   9   1       6256.28       6282.65       156.31 o
   6   9   1         82.69        104.10       110.45 o
   7   9   1         42.36         81.53       120.70 o
   8   9   1        111.34        111.75       141.42 o
   0  10   1      21356.12      21001.33       211.57 o
   1  10   1        156.19        204.68        81.53 o
   2  10   1       2221.52       2173.91       101.30 o
   3  10   1       1035.84       1038.66        99.33 o
   4  10   1       6872.98       7029.60       155.83 o
   5  10   1        194.01        172.03       100.01 o
   6  10   1        940.06       1014.92       125.63 o
   7  10   1         91.19        106.71       122.20 o
   8  10   1       2738.60       3113.48       172.09 o
   1  11   1       6643.13       6427.80       133.73 o
   2  11   1        471.51        466.18        83.61 o
   3  11   1       3832.97       4158.51       124.42 o
   4  11   1        225.79        199.08        96.28 o
   5  11   1       8042.07       7488.67       163.56 o
   6  11   1          0.42         28.17       108.76 o
   7  11   1       2064.44       2439.02       148.68 o
   8  11   1        114.66         94.59       138.99 o
   0  12   1       1885.14       1865.58        98.08 o
   1  12   1        170.71        207.29        83.21 o
   2  12   1       2303.46       2142.82       108.38 o
   3  12   1        592.98        612.15       100.59 o
   4  12   1       3915.84       3911.91       137.11 o
   5  12   1        171.20        175.94       103.36 o
   6  12   1       1822.92       1981.15       134.47 o
   7  12   1         12.51         19.96       123.50 o
   1  13   1       2074.17       1881.51       100.89 o
   2  13   1         33.94         57.65        90.11 o
   3  13   1       9357.82       8807.51       162.38 o
   4  13   1        380.14        330.84       100.76 o
   5  13   1       1533.73       1568.90       126.42 o
   6  13   1        177.83        155.04       124.07 o
   0  14   1       4391.95       4156.37       116.94 o
   1  14   1        355.85        295.94        87.89 o
   2  14   1        258.52        321.30       102.99 o
   3  14   1         22.73         33.21        98.87 o
   4  14   1       1917.50       1777.32       119.72 o
   5  14   1       1499.09       1531.46       123.79 o
   6  14   1         13.46         52.05       127.04 o
   1  15   1       1751.04       1684.55       110.93 o
   2  15   1         98.05         70.33       104.66 o
   3  15   1        694.50        524.43       112.17 o
   4  15   1         25.99         29.29       112.87 o
   5  15   1        963.21       1096.22       123.57 o
   0  16   1        152.27        148.32        94.96 o
   1  16   1         32.94         33.95        98.69 o
   2  16   1       4720.43       4372.58       137.87 o
   3  16   1         57.41         35.45       114.92 o
   1  17   1        210.99        165.68       118.29 o
   1   0   2        764.11        814.19       147.52 o
   2   0   2      11920.70      11173.97       468.39 o
   3   0   2      40030.36      45451.53      1060.32 o
   1   1   2        837.60       1106.67       142.26 o
   2   1   2       2666.12       3096.01       214.99 o
   3   1   2         44.81         45.52       119.03 o
   4   1   2         63.64         66.05       145.15 o
   0   2   2      21236.92      25248.05       442.05 o
   1   2   2       1941.97       2292.15       147.72 o
   2   2   2      31028.40      34529.92       521.81 o
   3   2   2       3758.79       4500.78       206.64 o
   4   2   2       3429.81       3747.39       220.71 o
   5   2   2       1346.46       1482.37       166.45 o
   1   3   2      30576.06      32691.24       419.76 o
   2   3   2        609.61        550.79        90.21 o
   3   3   2      15472.17      17243.20       317.33 o
   4   3   2        148.75        195.17       103.74 o
   5   3   2       5855.56       6910.04       247.89 o
   6   3   2          0.24         19.96       137.68 o
   0   4   2      86449.37      98288.94       672.72 o
   1   4   2      18311.89      19763.31       288.79 o
   2   4   2      72941.56      81243.45       587.57 o
   3   4   2      29633.42      33459.73       376.85 o
   4   4   2       8547.57       9225.74       222.64 o
   5   4   2       8257.27       9279.10       236.55 o
   6   4   2      15554.62      16076.31       361.52 o
   7   4   2       2250.85       2273.78       189.30 o
   1   5   2      18903.10      20036.34       260.48 o
   2   5   2       2018.92       2320.75       110.95 o
   3   5   2      32304.30      35835.14       353.46 o
   4   5   2        689.64        873.89       105.85 o
   5   5   2       2861.18       3232.70       149.64 o
   6   5   2       3827.76       4108.69       177.96 o
   7   5   2       5735.83       5976.56       209.43 o
   8   5   2       2584.64       2433.24       216.58 o
   0   6   2      11446.69      11646.00       192.84 o
   1   6   2       5743.92       6197.11       141.03 o
   2   6   2       5409.24       5460.70       142.38 o
   3   6   2       1489.93       1562.58       105.21 o
   4   6   2       3232.40       3051.30       124.46 o
   5   6   2        354.56        377.70       102.08 o
   6   6   2       1804.60       1756.07       140.49 o
   7   6   2        297.08        277.09       137.70 o
   8   6   2        358.18        270.19       152.08 o
   9   6   2         11.37         15.48       268.26 o
   1   7   2      15514.71      16053.23       210.75 o
   2   7   2       2069.74       2282.40       106.58 o
   3   7   2       7234.98       7680.67       158.81 o
   4   7   2         17.43         17.54        81.34 o
   5   7   2      16094.16      17098.70       248.20 o
   6   7   2          0.65          1.68       114.17 o
   7   7   2       2305.95       2689.48       163.86 o
   8   7   2        129.65        116.60       158.96 o
   9   7   2       2162.70       2076.53       203.23 o
   0   8   2       7965.68       8713.86       153.93 o
   1   8   2       2571.67       2612.24       109.81 o
   2   8   2      25640.43      27209.08       261.04 o
   3   8   2       9175.17       9639.26       170.85 o
   4   8   2       3362.87       3644.97       129.28 o
   5   8   2       5032.65       5333.12       155.45 o
   6   8   2      21982.40      24478.43       290.86 o
   7   8   2       1273.24       1422.92       137.23 o
   8   8   2        399.65        483.29       151.33 o
   9   8   2        199.98        221.84       161.01 o
   1   9   2       6512.88       6578.35       137.42 o
   2   9   2        176.55        246.66        82.47 o
   3   9   2        335.91        428.82        91.81 o
   4   9   2       2734.51       2669.67       124.14 o
   5   9   2       8007.77       8051.80       171.90 o
   6   9   2        515.61        475.32       117.38 o
   7   9   2         14.73         69.77       121.07 o
   8   9   2         17.82         27.61       132.64 o
   0  10   2      27186.02      26931.39       237.64 o
   1  10   2       4347.17       4114.08       119.48 o
   2  10   2         88.53         81.90        80.22 o
   3  10   2        336.07        356.97        95.91 o
   4  10   2      15848.98      15953.34       204.64 o
   5  10   2        313.84        346.88       102.25 o
   6  10   2        366.41        344.65       113.45 o
   7  10   2        371.90        376.55       126.14 o
   8  10   2       2160.75       2253.21       162.32 o
   1  11   2       1072.86       1035.34        90.74 o
   2  11   2       2295.28       2185.12       104.47 o
   3  11   2        351.31        390.19        91.06 o
   4  11   2        424.29        401.58        99.84 o
   5  11   2         27.33         52.24       104.10 o
   6  11   2          1.32         28.73       107.08 o
   7  11   2        891.27        941.47       131.59 o
   8  11   2         24.53         -1.68       150.18 o
   0  12   2      15069.61      13354.72       173.58 o
   1  12   2        217.14        200.76        87.51 o
   2  12   2        471.10        525.89        95.36 o
   3  12   2        430.20        393.75        93.12 o
   4  12   2      10273.48       9994.73       176.20 o
   5  12   2       1385.63       1346.62       116.89 o
   6  12   2        248.70        301.33       119.41 o
   7  12   2        354.09        401.54       130.05 o
   1  13   2        967.44        879.82        96.70 o
   2  13   2        895.72        876.78       103.97 o
   3  13   2        357.76        471.16       102.63 o
   4  13   2         22.06         23.69       100.18 o
   5  13   2       1161.81        951.17       116.68 o
   6  13   2          3.71        -10.45       116.22 o
   0  14   2       1273.49       1137.63        94.48 o
   1  14   2         17.68         43.84        85.63 o
   2  14   2       8321.57       8012.72       151.74 o
   3  14   2       1329.26       1264.77       110.53 o
   4  14   2        193.08        157.47       101.87 o
   5  14   2        394.54        371.14       119.98 o
   6  14   2       1937.40       1888.87       141.56 o
   1  15   2       1822.95       1721.04       110.38 o
   2  15   2         12.33         18.84       100.74 o
   3  15   2       2211.93       2112.54       125.53 o
   4  15   2         56.93         56.90       108.95 o
   5  15   2        324.68        306.38       123.33 o
   0  16   2        439.62        478.63        99.09 o
   1  16   2        132.46        108.58       106.16 o
   2  16   2       1034.16        785.12       111.63 o
   3  16   2         10.26         17.35       109.51 o
   1  17   2       2174.66       1896.60       124.58 o
   1   1   3      17220.05      19001.19       440.45 o
   2   1   3         24.75         43.10        97.57 o
   3   1   3       6828.88       7086.49       285.84 o
   4   1   3        530.61        743.55       180.71 o
   5   1   3       9056.23       9880.46       492.85 o
   0   2   3      82385.19      99569.95       913.20 o
   1   2   3      57652.63      67319.34       719.61 o
   2   2   3      13219.12      15057.48       330.95 o
   3   2   3      28753.18      31489.52       481.96 o
   4   2   3      59647.80      61589.56       720.44 o
   5   2   3      15586.15      14974.88       353.48 o
   6   2   3       2201.68       2172.13       276.63 o
   1   3   3      24087.14      27289.02       376.89 o
   2   3   3        175.73        155.26        79.68 o
   3   3   3       7301.28       8431.98       226.07 o
   4   3   3        986.27       1046.11       123.27 o
   5   3   3        476.94        589.04       131.58 o
   6   3   3       1098.99       1140.92       154.61 o
   7   3   3       5263.16       4467.04       356.61 o
   0   4   3      18919.35      22026.30       307.61 o
   1   4   3       3284.37       3645.70       137.04 o
   2   4   3      46405.78      50865.64       453.43 o
   3   4   3       4567.78       4939.89       161.61 o
   4   4   3       2446.52       2828.27       145.91 o
   5   4   3        569.11        521.89       122.82 o
   6   4   3       9186.51       8958.21       275.59 o
   7   4   3         43.65         39.55       141.22 o
   1   5   3        172.42        264.61        72.59 o
   2   5   3         61.90         72.76        68.10 o
   3   5   3        484.61        710.44        90.91 o
   4   5   3       2552.85       2684.81       128.51 o
   5   5   3        909.60        931.30       114.45 o
   6   5   3        458.29        333.68       123.36 o
   7   5   3        195.79        211.77       153.74 o
   8   5   3        110.61        181.72       177.05 o
   0   6   3       2998.55       3284.23       121.03 o
   1   6   3      29468.89      31552.82       296.22 o
   2   6   3      60067.02      64634.17       432.02 o
   3   6   3      12084.27      12996.16       205.13 o
   4   6   3        181.14        185.28        85.64 o
   5   6   3      16177.67      17711.40       258.60 o
   6   6   3      33002.52      36252.57       381.45 o
   7   6   3       8755.94       9238.08       244.01 o
   8   6   3        466.38        513.55       153.21 o
   9   6   3       1079.95        967.90       267.13 o
   1   7   3        114.29        119.04        74.63 o
   2   7   3       1345.48       1378.28        95.85 o
   3   7   3        565.84        597.69        87.92 o
   4   7   3        825.71        777.77        92.60 o
   5   7   3        236.90        328.21       104.30 o
   6   7   3        202.79        197.78       113.25 o
   7   7   3       4563.76       4817.20       183.58 o
   8   7   3       1045.54        951.86       170.25 o
   9   7   3        200.70        152.06       173.70 o
   0   8   3      36969.09      38883.11       298.86 o
   1   8   3       4784.88       4956.17       128.07 o
   2   8   3         44.44         58.77        77.98 o
   3   8   3       1221.80       1146.75        99.55 o
   4   8   3      14609.48      15133.65       210.23 o
   5   8   3       4212.25       4296.65       140.19 o
   6   8   3       2721.24       2991.61       144.49 o
   7   8   3       1647.52       1632.43       138.76 o
   8   8   3       5156.40       5390.43       206.04 o
   9   8   3         37.27         28.73       158.01 o
   1   9   3      11716.63      12298.68       175.26 o
   2   9   3        126.97        127.06        87.69 o
   3   9   3         43.99         75.74        84.33 o
   4   9   3        769.10        798.94       103.04 o
   5   9   3       2016.21       2263.29       118.45 o
   6   9   3        120.40        114.37       113.99 o
   7   9   3        931.46        997.34       133.09 o
   8   9   3         16.85         20.15       137.30 o
   0  10   3       8963.33       8542.62       148.17 o
   1  10   3       4665.41       4300.79       117.07 o
   2  10   3        147.54        187.32        85.27 o
   3  10   3       6032.50       6269.73       147.15 o
   4  10   3       8886.77       9258.38       167.52 o
   5  10   3       6895.16       7151.26       162.15 o
   6  10   3         95.72         90.11       105.60 o
   7  10   3       2744.91       2989.34       158.84 o
   8  10   3       1506.64       1718.91       159.83 o
   1  11   3       8638.19       8042.69       144.27 o
   2  11   3         12.76         14.36        84.32 o
   3  11   3       5686.58       5891.97       139.39 o
   4  11   3        678.28        529.51        98.55 o
   5  11   3       1564.48       1522.19       117.28 o
   6  11   3       1298.39       1101.75       122.67 o
   7  11   3        118.48        175.00       127.98 o
   0  12   3       1701.97       1727.83        94.70 o
   1  12   3       4793.87       4691.43       123.01 o
   2  12   3       1033.66       1042.13       103.80 o
   3  12   3       1800.55       1943.55       109.46 o
   4  12   3       2336.61       2308.12       120.70 o
   5  12   3       1629.00       1609.02       119.52 o
   6  12   3        312.57        333.99       120.35 o
   7  12   3        206.38        225.57       130.60 o
   1  13   3       1474.34       1461.28        99.54 o
   2  13   3        117.16        133.77        92.91 o
   3  13   3       3324.43       3315.28       128.26 o
   4  13   3        113.81        122.76        96.83 o
   5  13   3        500.05        495.26       115.51 o
   6  13   3        258.17        244.05       122.40 o
   0  14   3       1674.08       1508.27        98.61 o
   1  14   3        812.33        631.07        94.45 o
   2  14   3        653.17        672.25       101.53 o
   3  14   3        761.20        640.93       106.01 o
   4  14   3       1846.81       1764.35       121.21 o
   5  14   3        200.82        189.75       118.85 o
   6  14   3        409.31        363.49       130.99 o
   1  15   3       1370.99       1447.39       106.24 o
   2  15   3         31.42         12.31       100.18 o
   3  15   3       1541.22       1384.39       118.57 o
   4  15   3          5.65         46.45       107.83 o
   5  15   3        166.03        221.27       116.79 o
   0  16   3       1264.00       1144.62       107.16 o
   1  16   3        722.33        548.33       112.17 o
   2  16   3       4471.72       4054.50       131.86 o
   3  16   3        459.47        411.64       115.13 o
   1  17   3         18.98        -24.44       110.07 o
   1   0   4      30262.19      21149.21       446.86 o
   2   0   4      26178.01      22735.94       469.28 o
   3   0   4     115532.81     110256.26      1096.54 o
   4   0   4      59819.11      67061.96       921.45 o
   1   1   4       2031.98       2226.32       145.93 o
   2   1   4       6368.67       6191.18       238.59 o
   3   1   4       2650.35       2967.01       188.67 o
   4   1   4       2706.25       2905.45       210.41 o
   5   1   4       3142.56       3216.23       241.25 o
   0   2   4      12834.33      14623.78       315.22 o
   1   2   4        595.58        631.03       102.03 o
   2   2   4      19326.85      21466.23       372.90 o
   3   2   4       1540.36       1542.56       135.57 o
   4   2   4       6384.04       6131.91       231.45 o
   5   2   4        188.24        144.79       143.67 o
   6   2   4       6396.33       5945.28       296.96 o
   1   3   4      29185.90      32765.52       405.11 o
   2   3   4        182.07        240.92        84.35 o
   3   3   4      29630.24      34361.88       418.92 o
   4   3   4          0.68         32.09        91.78 o
   5   3   4      10696.68      10633.82       274.87 o
   6   3   4        587.85        585.70       139.61 o
   7   3   4        632.23        642.98       217.25 o
   0   4   4       4360.10       4700.25       152.42 o
   1   4   4      74281.82      82242.22       586.37 o
   2   4   4      11363.62      12418.83       226.94 o
   3   4   4      46310.95      52098.86       463.24 o
   4   4   4       6377.28       7288.14       195.20 o
   5   4   4      18486.81      19898.20       315.10 o
   6   4   4       9680.50       9880.51       269.29 o
   7   4   4       6800.85       6747.99       242.24 o
   1   5   4      24208.99      26759.83       297.66 o
   2   5   4       3691.72       3981.38       130.14 o
   3   5   4      24085.57      27258.06       309.40 o
   4   5   4       8492.56       9637.67       202.70 o
   5   5   4       4057.32       4294.97       157.66 o
   6   5   4       3021.85       3172.01       161.39 o
   7   5   4       5675.43       5551.32       235.83 o
   8   5   4       1213.29       1153.44       188.19 o
   0   6   4       4328.61       5033.64       133.07 o
   1   6   4      16353.66      17467.21       223.82 o
   2   6   4        567.37        461.86        81.58 o
   3   6   4       9862.94      10924.44       192.35 o
   4   6   4       2577.56       2858.84       124.00 o
   5   6   4         60.85         63.80        97.01 o
   6   6   4       1042.01       1145.05       133.87 o
   7   6   4         29.73         26.12       132.64 o
   8   6   4        325.76        269.25       148.15 o
   9   6   4        657.78        521.99       247.09 o
   1   7   4      27931.06      30291.59       278.59 o
   2   7   4         10.38         41.97        74.44 o
   3   7   4      15232.84      16402.08       218.02 o
   4   7   4         10.24         51.12        90.29 o
   5   7   4      11199.89      12331.37       212.18 o
   6   7   4          6.56         13.25       109.69 o
   7   7   4       3301.25       3496.37       167.71 o
   8   7   4        236.37        186.21       150.57 o
   9   7   4       3155.98       3093.31       214.00 o
   0   8   4       2068.04       2485.01       101.34 o
   1   8   4      24692.60      25356.24       245.35 o
   2   8   4       6445.89       6715.25       147.39 o
   3   8   4      14591.84      15678.26       209.50 o
   4   8   4        638.59        649.93        94.26 o
   5   8   4       5745.01       6315.21       162.47 o
   6   8   4       3354.08       3672.69       146.98 o
   7   8   4       1795.45       1934.41       143.63 o
   8   8   4        334.66        362.17       150.58 o
   9   8   4       1268.48       1401.09       175.11 o
   1   9   4       4134.73       4159.91       118.93 o
   2   9   4        735.50        694.07        88.11 o
   3   9   4       4363.16       4648.41       129.02 o
   4   9   4        450.59        563.97       103.20 o
   5   9   4       1823.35       1869.92       116.75 o
   6   9   4       2113.01       1973.97       136.19 o
   7   9   4        807.40        891.99       130.28 o
   8   9   4       1518.84       1498.63       159.65 o
   0  10   4      11735.58      11368.92       162.47 o
   1  10   4       3218.43       3366.82       109.07 o
   2  10   4        191.02        204.12        82.10 o
   3  10   4       7252.68       7302.79       149.73 o
   4  10   4       4653.77       4783.50       136.10 o
   5  10   4       1777.09       1807.16       122.35 o
   6  10   4        490.87        562.45       116.63 o
   7  10   4        583.22        604.09       128.21 o
   8  10   4       1291.27       1342.32       152.34 o
   1  11   4         95.06        100.93        77.80 o
   2  11   4       1517.58       1454.60       101.42 o
   3  11   4       2931.38       2884.83       124.14 o
   4  11   4        141.15        114.55        96.64 o
   5  11   4          0.33         12.87       102.23 o
   6  11   4        685.04        665.16       117.02 o
   7  11   4       1030.91       1087.15       132.53 o
   0  12   4        294.81        308.44        86.95 o
   1  12   4       1133.76       1052.68        99.33 o
   2  12   4       5345.85       5227.54       131.84 o
   3  12   4       3264.16       3032.28       119.86 o
   4  12   4       8602.16       8492.17       162.68 o
   5  12   4       1301.48       1353.82       120.99 o
   6  12   4        984.83        973.08       123.01 o
   7  12   4        382.14        441.29       129.68 o
   1  13   4        370.25        339.43        90.50 o
   2  13   4          6.63         25.74        96.08 o
   3  13   4       2657.94       2678.77       123.16 o
   4  13   4         10.12         27.05        98.69 o
   5  13   4        830.12        772.35       119.64 o
   6  13   4         82.24         52.42       120.89 o
   0  14   4        740.15        678.26        90.90 o
   1  14   4        572.23        624.81        94.06 o
   2  14   4       2109.98       2182.47       113.58 o
   3  14   4        983.38        890.22       105.84 o
   4  14   4         81.08        102.80       104.66 o
   5  14   4       1519.94       1570.31       133.13 o
   1  15   4       1725.76       1669.57       112.43 o
   2  15   4        863.41        709.09       107.14 o
   3  15   4       2218.43       2126.17       123.10 o
   4  15   4        165.61        170.53       111.20 o
   5  15   4        594.86        579.07       136.04 o
   0  16   4        331.35        241.82       101.88 o
   1  16   4          1.06         11.75        99.81 o
   2  16   4        587.41        541.38       108.42 o
   3  16   4        119.43         90.67       116.04 o
   1  17   4       3297.25       2937.90       137.93 o
   1   1   5      48451.24      45214.59       573.73 o
   2   1   5      17347.30      17013.45       348.38 o
   3   1   5      13306.23      13169.74       312.54 o
   4   1   5       2429.64       2549.88       177.20 o
   5   1   5       9677.58       9450.40       356.85 o
   0   2   5       7504.33       8194.00       226.83 o
   1   2   5     273484.50     289142.06      1537.66 o
   2   2   5       3415.46       3731.21       162.26 o
   3   2   5      80993.38      84967.48       726.24 o
   4   2   5      12014.96      11511.68       278.59 o
   5   2   5      20319.45      18538.57       390.04 o
   6   2   5        363.74        483.14       163.47 o
   1   3   5       3209.34       3355.61       140.69 o
   2   3   5        449.17        699.19        93.91 o
   3   3   5       4411.07       4698.32       167.25 o
   4   3   5       5850.11       6448.06       197.02 o
   5   3   5       6421.82       6331.14       215.14 o
   6   3   5       2017.64       1953.57       190.98 o
   7   3   5       5332.05       5029.39       280.01 o
   0   4   5       1250.21       1262.80       106.21 o
   1   4   5       1284.28       1304.96        97.04 o
   2   4   5      32010.04      36114.84       373.82 o
   3   4   5       2403.49       2551.80       129.50 o
   4   4   5       8746.34       9964.72       217.16 o
   5   4   5       6615.56       6611.44       198.61 o
   6   4   5       4377.48       4129.13       192.10 o
   7   4   5       1983.94       1759.15       163.66 o
   8   4   5       2989.48       2774.33       322.82 o
   1   5   5       3426.67       3959.35       130.90 o
   2   5   5        253.78        381.07        77.07 o
   3   5   5         14.48         35.07        76.49 o
   4   5   5          0.40         17.54        89.17 o
   5   5   5       2486.59       2739.52       138.36 o
   6   5   5          1.96          8.77       116.60 o
   7   5   5          0.82         15.30       145.32 o
   8   5   5          3.15         27.98       163.42 o
   0   6   5      13946.73      14928.15       210.43 o
   1   6   5      21883.68      21998.42       250.06 o
   2   6   5      15151.05      16063.06       216.77 o
   3   6   5      17864.88      18909.12       242.85 o
   4   6   5       6563.71       7160.88       162.96 o
   5   6   5      23490.63      25499.43       299.14 o
   6   6   5      10397.86      11359.11       226.60 o
   7   6   5       7799.45       8020.61       220.96 o
   8   6   5       1342.87       1405.95       164.87 o
   9   6   5       1186.46       1139.15       242.88 o
   1   7   5       3959.58       4650.59       130.07 o
   2   7   5         93.85        120.34        76.31 o
   3   7   5        185.46        169.98        85.46 o
   4   7   5       2663.10       2689.86       120.24 o
   5   7   5        611.64        647.29       105.27 o
   6   7   5        486.77        406.65       117.57 o
   7   7   5        327.69        371.14       125.58 o
   8   7   5        262.27        187.33       153.56 o
   9   7   5         45.54         47.57       163.24 o
   0   8   5      12562.47      12988.11       178.46 o
   1   8   5       8008.49       8164.73       149.17 o
   2   8   5       7901.49       8559.86       159.81 o
   3   8   5       5634.75       5881.88       147.21 o
   4   8   5       7497.77       8133.77       165.59 o
   5   8   5       4668.48       4823.21       146.79 o
   6   8   5        142.51        174.82       105.97 o
   7   8   5       1088.63       1039.84       135.35 o
   8   8   5       2859.50       2945.20       183.33 o
   9   8   5         40.96         47.20       154.84 o
   1   9   5       5771.43       5967.99       131.11 o
   2   9   5        260.60        270.01        89.38 o
   3   9   5       3956.66       3977.49       126.35 o
   4   9   5       2540.11       2626.00       123.00 o
   5   9   5       2678.86       2876.54       125.61 o
   6   9   5       1638.54       1660.69       128.87 o
   7   9   5       1063.52       1135.19       133.10 o
   8   9   5        115.79        119.78       145.33 o
   0  10   5       2344.93       2509.06       101.32 o
   1  10   5       7738.11       7716.01       142.35 o
   2  10   5       1473.74       1470.92        95.07 o
   3  10   5       1766.17       1831.73       108.91 o
   4  10   5        610.70        660.14       105.82 o
   5  10   5       1711.60       1864.97       122.15 o
   6  10   5        281.75        275.96       111.77 o
   7  10   5       1687.95       1937.31       139.69 o
   8  10   5        457.32        455.12       143.50 o
   1  11   5       2958.92       3116.63       104.72 o
   2  11   5       1391.50       1267.88       103.09 o
   3  11   5       3862.93       3826.92       126.47 o
   4  11   5        180.19        100.75        94.22 o
   5  11   5       6535.20       6602.61       156.64 o
   6  11   5         74.13         52.05       114.74 o
   7  11   5       2631.47       2777.63       149.85 o
   0  12   5       1228.81       1100.74        89.25 o
   1  12   5       9913.95       9879.70       156.73 o
   2  12   5        250.32        243.87        99.82 o
   3  12   5       1030.22       1162.69       103.24 o
   4  12   5        213.04        241.43       101.13 o
   5  12   5        439.70        483.49       110.28 o
   6  12   5          1.91         25.37       118.46 o
   7  12   5        184.21        181.16       132.28 o
   1  13   5       4781.54       4427.20       123.16 o
   2  13   5        218.31        186.58        98.33 o
   3  13   5       4921.64       4984.83       138.69 o
   4  13   5        452.33        403.44       103.19 o
   5  13   5       1605.90       1573.81       121.75 o
   6  13   5        948.53        853.58       126.18 o
   0  14   5       1299.05       1238.84       100.26 o
   1  14   5        638.92        580.05        94.06 o
   2  14   5       1957.32       1878.53       113.57 o
   3  14   5        856.13        843.11       107.51 o
   4  14   5        947.45        914.08       115.17 o
   5  14   5        194.79        162.88       116.42 o
   1  15   5       1102.51       1016.29       103.23 o
   2  15   5        258.41        163.26        99.45 o
   3  15   5        255.11        236.03       110.64 o
   4  15   5        173.65        109.89       111.01 o
   0  16   5       2511.71       2400.96       122.37 o
   1  16   5        548.82        491.17       105.62 o
   2  16   5       2577.26       2423.98       126.86 o
   3  16   5        840.13        836.91       121.69 o
   2   0   6     181038.09     143757.47      1051.01 o
   3   0   6      71933.87      66881.53       675.90 o
   4   0   6      10778.12      10244.99       282.98 o
   5   0   6      32395.43      36165.73       575.65 o
   1   1   6       3127.10       2718.31       142.58 o
   2   1   6      50408.51      45926.20       527.03 o
   3   1   6       3758.83       4068.52       179.93 o
   4   1   6       2373.32       2515.31       162.40 o
   5   1   6        502.63        451.88       142.04 o
   6   1   6        787.43        851.64       202.36 o
   0   2   6      76973.55      84061.70       706.57 o
   1   2   6      32398.41      35685.27       436.88 o
   2   2   6       7215.46       7152.21       202.10 o
   3   2   6       1117.96       1040.99       117.53 o
   4   2   6       3379.44       2985.45       155.28 o
   5   2   6         48.16         79.29       120.71 o
   6   2   6       9399.35       8487.29       277.39 o
   1   3   6        521.59        592.56        87.96 o
   2   3   6        611.71        578.72        82.73 o
   3   3   6       3714.38       4028.59       154.51 o
   4   3   6         34.18        108.58        96.26 o
   5   3   6       3319.07       2969.95       161.89 o
   6   3   6        103.67        114.74       135.45 o
   7   3   6       2915.63       2743.07       217.43 o
   0   4   6      32052.65      35012.03       375.20 o
   1   4   6      84641.94      97068.98       621.77 o
   2   4   6       9293.50      10845.11       206.17 o
   3   4   6      61732.75      69514.84       512.87 o
   4   4   6      15398.23      17097.18       268.54 o
   5   4   6      16668.52      17038.29       283.22 o
   6   4   6         22.43         25.74       117.34 o
   7   4   6       5577.08       5401.40       205.86 o
   8   4   6       3157.02       3119.90       287.15 o
   1   5   6      16392.36      18046.97       240.73 o
   2   5   6        211.30        197.24        75.20 o
   3   5   6       4174.94       4400.20       139.85 o
   4   5   6       1274.14       1278.06       108.90 o
   5   5   6       7740.26       8212.91       192.54 o
   6   5   6       4082.39       3958.96       167.51 o
   7   5   6       7046.05       6609.26       229.30 o
   8   5   6       2406.72       2301.19       199.55 o
   0   6   6         89.39        102.62        77.43 o
   1   6   6      18262.81      20801.87       241.54 o
   2   6   6       1359.62       1467.39       100.34 o
   3   6   6       7998.44       8900.94       176.11 o
   4   6   6        298.08        309.58        90.69 o
   5   6   6       1539.25       1484.67       121.42 o
   6   6   6          0.14         16.79       107.45 o
   7   6   6        474.90        357.18       128.76 o
   8   6   6        167.08         78.73       104.11 o
   9   6   6        294.92        254.88       212.15 o
   1   7   6       8062.12       8534.75       161.17 o
   2   7   6         23.35         40.48        80.22 o
   3   7   6       3375.97       3446.68       125.78 o
   4   7   6        536.70        611.81        94.44 o
   5   7   6       1185.28       1374.35       110.36 o
   6   7   6       1892.27       1914.65       128.53 o
   7   7   6       1855.60       1809.40       141.02 o
   8   7   6       1160.41       1151.49       169.89 o
   9   7   6       1206.44       1207.47       187.80 o
   0   8   6      19777.61      20203.21       219.34 o
   1   8   6      33576.46      36650.30       288.43 o
   2   8   6       3728.11       4219.94       126.20 o
   3   8   6      12525.77      13328.97       193.97 o
   4   8   6        230.37        271.67        94.41 o
   5   8   6       3716.52       4083.19       139.94 o
   6   8   6        185.79        233.78       106.54 o
   7   8   6       2844.68       2988.15       156.81 o
   8   8   6        540.24        523.45       150.04 o
   9   8   6       1520.54       1669.78       176.63 o
   1   9   6       5322.15       5404.95       127.68 o
   2   9   6        322.74        298.57        87.33 o
   3   9   6       1463.18       1489.98       106.09 o
   4   9   6       4371.77       4365.26       135.16 o
   5   9   6       3107.64       3245.75       128.64 o
   6   9   6       1424.37       1341.49       124.18 o
   7   9   6       1314.55       1398.26       136.86 o
   8   9   6        103.47         74.07       137.68 o
   0  10   6      12325.74      12499.28       170.44 o
   1  10   6       3552.44       3468.31       112.83 o
   2  10   6       6467.79       6749.52       139.92 o
   3  10   6       6340.01       6497.57       149.99 o
   4  10   6       7701.66       8015.01       160.60 o
   5  10   6       2964.72       3026.91       134.22 o
   6  10   6       5466.51       5679.08       157.82 o
   7  10   6       1217.04       1232.35       134.23 o
   8  10   6       3187.28       3217.40       178.86 o
   1  11   6        137.75        155.60        79.11 o
   2  11   6         17.63         20.52        89.36 o
   3  11   6         77.57         86.57        96.45 o
   4  11   6        285.74        284.55       100.39 o
   5  11   6         40.30         35.63       100.93 o
   6  11   6        228.90        199.08       116.24 o
   7  11   6         28.97         57.27       117.90 o
   0  12   6       3860.49       3596.22       116.18 o
   1  12   6       4539.87       4088.53       118.11 o
   2  12   6       6685.70       6900.49       141.34 o
   3  12   6        339.54        341.47       102.81 o
   4  12   6       3230.49       3249.65       130.31 o
   5  12   6        724.76        697.47       117.21 o
   6  12   6       3295.45       3379.02       145.43 o
   7  12   6        989.11        992.28       134.95 o
   1  13   6         67.50         63.62        90.48 o
   2  13   6          1.13          2.43        89.73 o
   3  13   6        244.62        212.89       101.31 o
   4  13   6          0.24         48.88        99.99 o
   5  13   6          2.00         19.21       114.73 o
   6  13   6          0.50         43.47       119.21 o
   0  14   6       6850.47       6550.78       133.23 o
   1  14   6       2516.54       2450.66       113.24 o
   2  14   6       3992.15       3797.66       129.24 o
   3  14   6       1541.77       1465.29       115.96 o
   4  14   6       2522.07       2517.08       125.18 o
   5  14   6       1085.76       1115.92       128.24 o
   1  15   6       2136.52       2079.82       118.24 o
   2  15   6        342.93        308.44       102.81 o
   3  15   6        913.60        895.57       114.23 o
   4  15   6        325.80        275.03       108.03 o
   0  16   6        440.51        472.47       111.40 o
   1  16   6         96.40         75.74       102.80 o
   2  16   6          7.25         23.88       108.39 o
   3  16   6         95.09         91.23       114.92 o
   1   1   7      22582.10      18688.33       312.73 o
   2   1   7       2892.61       2402.41       133.74 o
   3   1   7      34301.71      30332.46       407.30 o
   4   1   7       1202.52       1145.40       120.69 o
   5   1   7      10688.08      10225.37       279.80 o
   6   1   7        898.65       1142.78       202.01 o
   0   2   7       4519.96       4643.46       166.11 o
   1   2   7     111653.02     116032.84       784.37 o
   2   2   7      32610.97      33151.92       396.65 o
   3   2   7      12658.16      11477.59       244.01 o
   4   2   7       5796.39       6055.86       193.45 o
   5   2   7      22031.39      19143.54       338.45 o
   6   2   7       7031.09       6897.59       276.62 o
   7   2   7       7605.05       8301.60       399.82 o
   1   3   7      12888.87      13894.40       243.80 o
   2   3   7       3283.48       3474.94       136.34 o
   3   3   7      20916.57      22731.83       309.43 o
   4   3   7       2306.24       2409.77       133.73 o
   5   3   7       9044.80       8658.81       221.09 o
   6   3   7        751.52        725.77       140.38 o
   7   3   7        715.07        624.54       159.21 o
   0   4   7       9865.08      10555.37       209.26 o
   1   4   7       3514.58       3577.38       126.84 o
   2   4   7       5716.08       6324.07       160.26 o
   3   4   7        487.27        307.07        94.08 o
   4   4   7      13087.09      14473.16       244.56 o
   5   4   7       4094.37       4074.18       161.04 o
   6   4   7       1797.04       1796.52       144.98 o
   7   4   7       1399.07       1205.05       171.62 o
   8   4   7       1197.16       1146.34       219.19 o
   1   5   7         74.79        106.35        72.02 o
   2   5   7       1045.95       1295.51        92.28 o
   3   5   7       3000.03       3237.93       125.05 o
   4   5   7        338.01        425.67        95.36 o
   5   5   7        423.34        501.08       105.07 o
   6   5   7         25.76         78.17       113.05 o
   7   5   7        190.59        149.45       132.47 o
   8   5   7        193.73        107.28       149.45 o
   0   6   7      36808.63      41193.77       337.11 o
   1   6   7      37149.54      42139.62       338.78 o
   2   6   7        169.36        240.89        77.99 o
   3   6   7      36575.97      40993.96       343.36 o
   4   6   7      25736.69      28251.12       293.45 o
   5   6   7       5992.45       6484.39       168.18 o
   6   6   7        149.02        144.97       109.33 o
   7   6   7       3796.45       3964.55       176.94 o
   8   6   7       2635.23       2798.86       192.28 o
   9   6   7       3090.40       3069.89       253.80 o
   1   7   7        281.32        271.52        78.56 o
   2   7   7       3323.10       3579.50       124.87 o
   3   7   7       2210.35       2705.07       118.53 o
   4   7   7       3569.48       3795.65       132.50 o
   5   7   7       3307.58       3328.17       130.93 o
   6   7   7       1350.38       1257.68       120.45 o
   7   7   7        466.25        394.12       124.84 o
   8   7   7        710.53        504.66       160.13 o
   9   7   7       1273.06       1186.04       179.60 o
   0   8   7       1270.73       1195.70        90.78 o
   1   8   7       9574.14      10149.67       168.40 o
   2   8   7      11545.25      12581.33       185.99 o
   3   8   7      10838.88      11783.32       185.93 o
   4   8   7       3382.18       3501.56       132.64 o
   5   8   7       4098.64       4138.93       136.42 o
   6   8   7       1752.72       1865.78       127.01 o
   7   8   7        177.77        133.21       122.95 o
   8   8   7        253.15        270.73       144.97 o
   9   8   7        145.28        115.30       150.19 o
   1   9   7       3040.07       3113.17       110.00 o
   2   9   7        451.12        486.54        89.77 o
   3   9   7       6592.38       6571.12       144.44 o
   4   9   7        639.70        752.56       109.19 o
   5   9   7       5451.40       5938.87       151.89 o
   6   9   7       1644.28       1625.94       127.56 o
   7   9   7       3607.39       3469.72       154.26 o
   8   9   7        401.05        381.40       143.49 o
   0  10   7        602.24        643.94        86.42 o
   1  10   7       4142.38       4019.02       120.00 o
   2  10   7       3981.74       4193.60       130.08 o
   3  10   7       9300.05       9348.96       167.43 o
   4  10   7       1207.15       1151.69       103.82 o
   5  10   7       3663.01       3941.21       140.46 o
   6  10   7       3544.37       3627.08       146.22 o
   7  10   7       2321.67       2569.11       150.57 o
   8  10   7         47.26         60.07       138.61 o
   1  11   7       6369.12       6482.16       134.05 o
   2  11   7        871.28        776.20        93.90 o
   3  11   7      12273.23      12262.57       176.56 o
   4  11   7        458.64        328.06        99.65 o
   5  11   7       1573.83       1757.85       118.02 o
   6  11   7        272.15        167.55       117.55 o
   7  11   7       2002.50       2024.44       139.15 o
   0  12   7         42.26          3.36        85.07 o
   1  12   7       4208.76       4232.28       119.76 o
   2  12   7        441.69        419.13       100.40 o
   3  12   7       5178.33       5232.10       137.80 o
   4  12   7        188.06        155.60       103.55 o
   5  12   7       1258.11       1358.63       118.93 o
   6  12   7         95.21         99.44       117.91 o
   7  12   7        833.42        811.14       133.26 o
   1  13   7       7155.75       6838.90       138.35 o
   2  13   7          1.79         22.01        98.31 o
   3  13   7       1652.36       1663.61       117.66 o
   4  13   7        559.22        499.02       106.00 o
   5  13   7       3311.88       3374.79       134.96 o
   6  13   7        321.19        377.65       122.03 o
   0  14   7         55.93         90.48        89.74 o
   1  14   7        584.38        465.44        97.23 o
   2  14   7       2641.18       2551.30       118.66 o
   3  14   7        238.60        181.73       106.16 o
   4  14   7         98.20        133.58       107.09 o
   5  14   7        263.10        240.88       122.21 o
   1  15   7        235.65        229.49       103.37 o
   2  15   7          2.62         25.37       103.72 o
   3  15   7       3925.19       3743.69       143.61 o
   4  15   7         29.05         83.20       115.85 o
   0  16   7       1901.03       1828.77       119.53 o
   1  16   7       1252.63       1154.12       113.32 o
   2  16   7        789.55        732.18       117.96 o
   3  16   7        136.53        122.57       110.45 o
   1   0   8     128591.54      84089.29       672.31 o
   2   0   8      69158.91      48191.32       480.58 o
   3   0   8      30997.17      24063.94       348.39 o
   4   0   8        643.56        693.76       103.80 o
   5   0   8      14928.81      15173.54       317.46 o
   6   0   8      40772.45      46320.37       654.74 o
   1   1   8      12443.70       9988.66       218.18 o
   2   1   8        132.55        162.34        78.18 o
   3   1   8        488.81        242.87        99.88 o
   4   1   8         72.41         85.82        90.11 o
   5   1   8        147.13        224.64       123.14 o
   6   1   8       1778.12       1729.35       184.41 o
   0   2   8      29773.40      30035.49       370.86 o
   1   2   8       2934.14       2917.16       125.72 o
   2   2   8      22397.77      22349.81       309.31 o
   3   2   8       1478.97       1358.06       113.09 o
   4   2   8      12761.00      11564.19       245.27 o
   5   2   8         43.50          6.53       105.78 o
   6   2   8       3569.33       3296.38       200.21 o
   7   2   8         29.83         11.57       167.15 o
   1   3   8      10657.17      11403.58       219.15 o
   2   3   8      10019.41      11506.25       214.23 o
   3   3   8       4415.83       4611.73       149.91 o
   4   3   8       1637.16       1698.82       122.41 o
   5   3   8       2906.13       2394.80       142.73 o
   6   3   8       1119.90        979.94       138.92 o
   7   3   8       2056.82        743.42       111.91 o
   0   4   8      58430.91      66894.70       497.67 o
   1   4   8      17648.88      19715.34       261.43 o
   2   4   8       1134.53       1034.77        90.81 o
   3   4   8      23022.74      24769.94       295.98 o
   4   4   8      29690.95      29966.05       335.51 o
   5   4   8      13516.26      13408.64       239.26 o
   6   4   8       5777.61       5603.49       186.11 o
   7   4   8       8028.77       7202.65       244.86 o
   8   4   8       5549.42       5543.18       259.88 o
   1   5   8      17931.52      20165.24       244.66 o
   2   5   8       3384.02       4074.72       125.53 o
   3   5   8       6460.90       7036.10       162.35 o
   4   5   8       1257.68       1397.53       103.67 o
   5   5   8       9647.11      10169.74       203.17 o
   6   5   8       1857.11       1834.61       135.07 o
   7   5   8        858.63        881.62       139.07 o
   8   5   8       1192.12       1127.83       162.99 o
   0   6   8       4438.67       5180.38       137.70 o
   1   6   8       8018.69       8570.46       162.20 o
   2   6   8         79.64         48.32        83.40 o
   3   6   8       5042.77       5160.64       142.34 o
   4   6   8       2006.40       2127.50       118.12 o
   5   6   8       1823.35       1727.31       117.89 o
   6   6   8        966.81        940.73       116.31 o
   7   6   8        633.83        470.50       125.79 o
   8   6   8          0.43          2.05       160.62 o
   9   6   8        107.18         84.33       186.75 o
   1   7   8       7001.72       7534.40       151.90 o
   2   7   8        789.15        890.22        90.74 o
   3   7   8      10785.09      11419.01       189.61 o
   4   7   8       1211.17       1281.67       104.58 o
   5   7   8       2985.47       3359.02       134.82 o
   6   7   8          2.00          9.89        97.01 o
   7   7   8       2288.92       2030.55       139.94 o
   8   7   8         59.66         82.83       138.99 o
   9   7   8       1221.44       1322.66       180.90 o
   0   8   8      14254.75      15657.56       193.03 o
   1   8   8       7856.01       8469.91       155.11 o
   2   8   8       4061.95       4228.14       126.41 o
   3   8   8       5789.87       6371.61       147.01 o
   4   8   8      21994.57      23852.04       257.52 o
   5   8   8       2359.48       2613.43       124.84 o
   6   8   8        598.82        665.34       115.34 o
   7   8   8       1884.28       1900.49       141.21 o
   8   8   8       6528.25       6421.09       209.39 o
   1   9   8       2123.45       2345.78       104.11 o
   2   9   8        790.88        829.62        92.78 o
   3   9   8       4958.55       5149.28       141.43 o
   4   9   8        126.64        146.83        97.20 o
   5   9   8       1182.13       1315.01       112.40 o
   6   9   8        189.88        192.36       111.76 o
   7   9   8       4284.90       4130.70       157.12 o
   8   9   8        638.77        597.38       143.89 o
   0  10   8       1240.24       1294.55        98.79 o
   1  10   8       6080.38       6451.87       132.75 o
   2  10   8      20621.90      21732.35       224.00 o
   3  10   8       2414.79       2535.15       116.07 o
   4  10   8       1030.49       1034.84       101.56 o
   5  10   8       1841.37       1818.21       126.64 o
   6  10   8       4071.28       4163.77       144.02 o
   7  10   8        567.25        622.93       127.65 o
   8  10   8        568.59        606.12       139.96 o
   1  11   8        136.46        111.01        86.20 o
   2  11   8        101.85        146.83        87.69 o
   3  11   8        145.42        111.94        93.85 o
   4  11   8        153.67        163.44       106.72 o
   5  11   8        847.92        794.22       109.01 o
   6  11   8        562.65        572.36       114.40 o
   7  11   8         21.39         41.79       124.99 o
   0  12   8       2074.33       2035.96        99.02 o
   1  12   8       3429.36       3381.48       115.02 o
   2  12   8      15401.59      15203.93       185.38 o
   3  12   8         10.62         42.72        95.33 o
   4  12   8          1.85          5.97        98.50 o
   5  12   8         81.81        133.95       108.77 o
   6  12   8       6008.98       6278.73       165.32 o
   7  12   8        156.85        178.17       133.21 o
   1  13   8        209.43        221.47        94.60 o
   2  13   8        441.93        362.39       100.58 o
   3  13   8        477.41        375.27        98.90 o
   4  13   8        497.25        404.76       105.81 o
   5  13   8          1.43          7.65       109.51 o
   6  13   8          0.09         31.34       123.50 o
   0  14   8       4870.21       4544.37       125.20 o
   1  14   8        711.86        656.78       102.46 o
   2  14   8        359.92        388.49       103.75 o
   3  14   8       1808.19       1819.62       116.73 o
   4  14   8       4235.37       4289.29       138.96 o
   5  14   8        720.27        780.30       125.23 o
   1  15   8        682.20        612.90       113.47 o
   2  15   8        122.29        108.02       106.53 o
   3  15   8       1090.86       1057.13       117.79 o
   4  15   8        299.25        284.54       115.50 o
   0  16   8        977.98        882.90       113.86 o
   1  16   8         93.49        129.66       103.92 o
   2  16   8        306.47        310.85       112.32 o
   3  16   8         75.59         82.46       112.68 o
   1   1   9      21419.34      16529.69       263.16 o
   2   1   9       1147.38       1171.18        96.63 o
   3   1   9       4333.84       3623.88       145.81 o
   4   1   9        336.09        350.48        99.10 o
   5   1   9       5609.45       5365.68       192.25 o
   6   1   9       2219.53       2298.89       177.37 o
   7   1   9       8283.93       9424.06       386.48 o
   0   2   9       2000.58       1937.51       117.62 o
   1   2   9      14739.84      13912.55       236.42 o
   2   2   9      98469.51      94468.78       622.90 o
   3   2   9      43671.46      43104.38       415.80 o
   4   2   9      25803.17      24742.12       333.62 o
   5   2   9      10361.31       9477.46       228.33 o
   6   2   9      25341.21      24404.29       381.86 o
   7   2   9       2545.13       2466.20       200.17 o
   1   3   9      23642.88      25175.57       297.69 o
   2   3   9        581.33        601.21        83.27 o
   3   3   9        844.28        679.21        98.42 o
   4   3   9        524.60        470.00       100.80 o
   5   3   9       9984.80       9153.10       210.49 o
   6   3   9        835.11        813.93       128.62 o
   7   3   9        525.86        542.70       157.32 o
   8   3   9        366.83        462.39       244.63 o
   0   4   9      48521.49      53795.62       435.21 o
   1   4   9        133.72         98.52        81.17 o
   2   4   9        955.39       1035.39        87.42 o
   3   4   9       8739.33       9719.05       188.66 o
   4   4   9      13228.77      13495.33       228.21 o
   5   4   9        867.28        775.36       105.67 o
   6   4   9       5976.61       5839.69       184.44 o
   7   4   9       1172.97        974.06       146.75 o
   8   4   9       3378.77       3089.76       217.25 o
   1   5   9        373.50        405.95        77.83 o
   2   5   9        222.19        267.96        73.90 o
   3   5   9        229.30        196.86        83.97 o
   4   5   9        756.79        859.33        97.64 o
   5   5   9        153.91        208.03        98.33 o
   6   5   9         66.97         61.94       108.02 o
   7   5   9        322.24        267.39       128.56 o
   8   5   9         96.14         69.40       145.71 o
   9   5   9        219.25        268.48       284.34 o
   0   6   9      85689.48      97352.97       514.39 o
   1   6   9      10428.26      11848.43       184.53 o
   2   6   9       1056.97       1096.55        94.69 o
   3   6   9       3154.45       3666.31       127.08 o
   4   6   9      46787.58      50312.03       378.71 o
   5   6   9       1922.54       1942.11       121.83 o
   6   6   9          3.77         52.61       105.59 o
   7   6   9        520.08        524.96       123.54 o
   8   6   9      13949.05      13696.56       312.94 o
   9   6   9         74.42         93.47       180.22 o
   1   7   9       2398.20       2484.96       108.29 o
   2   7   9        246.64        287.92        84.53 o
   3   7   9          8.12         32.09        88.99 o
   4   7   9        689.57        657.99        94.64 o
   5   7   9       3056.06       3111.72       128.10 o
   6   7   9        251.12        242.94       104.49 o
   7   7   9        214.36        183.41       117.92 o
   8   7   9         25.25         14.92       139.73 o
   9   7   9       1041.67       1054.84       178.82 o
   0   8   9        236.89        256.76        83.04 o
   1   8   9       6831.52       7333.29       147.61 o
   2   8   9      19787.36      21687.03       235.97 o
   3   8   9        718.61        658.76        97.07 o
   4   8   9       1335.57       1506.19       116.16 o
   5   8   9       1633.71       1708.68       110.95 o
   6   8   9       7341.80       7376.69       174.75 o
   7   8   9        711.90        583.80       128.22 o
   8   8   9        457.70        463.52       140.51 o
   1   9   9       1462.93       1553.98        95.08 o
   2   9   9        482.07        526.11        89.58 o
   3   9   9       5083.67       5487.12       142.18 o
   4   9   9        423.08        466.53        96.48 o
   5   9   9       2091.58       2261.61       120.88 o
   6   9   9        617.02        608.97       106.94 o
   7   9   9       1888.72       1818.60       141.39 o
   8   9   9        704.91        667.76       146.88 o
   0  10   9       1735.97       1807.34        94.72 o
   1  10   9       1353.67       1402.77        91.70 o
   2  10   9      14326.58      14802.66       188.88 o
   3  10   9         29.46         61.94        90.29 o
   4  10   9        908.00        922.37       101.18 o
   5  10   9       2502.13       2484.65       123.71 o
   6  10   9       4657.78       4950.01       155.30 o
   7  10   9        245.50        309.35       118.85 o
   8  10   9         10.30         23.88       138.24 o
   1  11   9      12634.68      12881.13       172.92 o
   2  11   9        515.87        566.03        95.55 o
   3  11   9       1582.31       1472.84       106.64 o
   4  11   9         75.00         71.27        96.08 o
   5  11   9        706.62        854.06       109.00 o
   6  11   9         42.16         35.45       116.23 o
   7  11   9       3041.07       2900.64       151.94 o
   0  12   9         85.41         74.07        81.34 o
   1  12   9       1326.42       1322.06       101.77 o
   2  12   9       1995.11       2001.73       107.42 o
   3  12   9        444.07        487.80       103.19 o
   4  12   9       1421.55       1329.68       116.14 o
   5  12   9       1878.09       1900.22       122.90 o
   6  12   9       1163.30       1181.14       132.36 o
   7  12   9        278.88        258.98       134.71 o
   1  13   9       4506.66       4417.78       121.07 o
   2  13   9        327.15        305.45        94.04 o
   3  13   9        812.95        794.57       103.96 o
   4  13   9         72.32         86.56       106.34 o
   5  13   9       2859.68       2833.93       134.17 o
   6  13   9        101.04         96.83       120.71 o
   0  14   9        323.24        322.24        98.89 o
   1  14   9         55.48        102.42        96.08 o
   2  14   9       1513.66       1339.80       115.59 o
   3  14   9        115.91        123.69       108.95 o
   4  14   9          5.19         38.99       108.20 o
   5  14   9          2.06          8.77       112.30 o
   1  15   9       1291.92       1192.26       116.69 o
   2  15   9        441.63        381.60       111.77 o
   3  15   9        188.09        216.05       116.98 o
   4  15   9        159.87        165.86       118.66 o
   0  16   9       5231.94       5012.45       141.28 o
   1  16   9        552.26        486.31       113.09 o
   2  16   9        264.23        244.79       115.68 o
   3  16   9        563.61        559.28       124.47 o
   0   0  10      98464.22      68814.00       546.66 o
   1   0  10        507.79        432.84        80.85 o
   2   0  10     133150.17      92953.85       622.86 o
   3   0  10       2973.09       2471.29       123.99 o
   4   0  10      24706.51      21213.50       306.04 o
   5   0  10       4238.73       3913.60       165.58 o
   6   0  10      34528.01      37662.43       476.56 o
   7   0  10       1129.83       1125.86       202.39 o
   1   1  10       1038.49        796.60        84.11 o
   2   1  10       1064.44        859.77        88.76 o
   3   1  10       2545.19       1988.01       113.80 o
   4   1  10       3347.26       3203.19       143.80 o
   5   1  10       1451.99       1539.32       130.39 o
   6   1  10        244.47        245.18       131.17 o
   7   1  10       2536.85       2951.75       238.11 o
   0   2  10        551.95        476.56        86.27 o
   1   2  10       5288.73       4978.50       146.45 o
   2   2  10       7859.44       7525.84       176.29 o
   3   2  10       1400.03       1237.37       102.41 o
   4   2  10      24945.21      23107.99       310.68 o
   5   2  10        102.55        125.00        98.70 o
   6   2  10        742.82        718.48       140.75 o
   7   2  10        141.61        159.33       159.15 o
   1   3  10      20391.91      21046.29       267.14 o
   2   3  10          4.20         21.83        68.47 o
   3   3  10      34692.01      36086.34       355.12 o
   4   3  10       1383.48       1306.64       112.65 o
   5   3  10       2415.22       2106.34       128.63 o
   6   3  10          1.29          8.77       112.68 o
   7   3  10       6592.17       6449.07       233.36 o
   8   3  10         80.99         73.88       191.41 o
   0   4  10      88162.34      99526.80       573.82 o
   1   4  10       2059.42       2087.48       102.16 o
   2   4  10      52515.94      58381.77       422.39 o
   3   4  10        277.93        219.46        85.65 o
   4   4  10      30911.19      30777.10       320.10 o
   5   4  10       3229.00       3026.85       136.20 o
   6   4  10       6505.88       6101.46       184.69 o
   7   4  10       1802.89       1597.25       148.31 o
   8   4  10       4433.03       4454.94       228.25 o
   1   5  10      13523.83      14886.28       207.99 o
   2   5  10        642.26        786.17        87.56 o
   3   5  10       9648.69      10394.93       182.06 o
   4   5  10         17.96         44.77        85.82 o
   5   5  10      14217.86      14270.25       224.67 o
   6   5  10         11.34         16.60       104.66 o
   7   5  10        583.21        592.36       126.53 o
   8   5  10       1170.79       1093.08       188.93 o
   9   5  10       4753.11       4793.62       313.54 o
   0   6  10       3134.62       3401.91       122.83 o
   1   6  10       2335.47       2568.31       109.99 o
   2   6  10       5398.27       5824.98       141.49 o
   3   6  10       2797.61       2840.33       118.60 o
   4   6  10       1997.05       1967.94       116.06 o
   5   6  10        681.79        571.73       101.54 o
   6   6  10       2760.62       2554.07       134.59 o
   7   6  10        253.19        184.72       111.20 o
   8   6  10        257.86        206.73       151.32 o
   9   6  10        164.92        154.85       169.22 o
   1   7  10      19218.01      21255.39       228.36 o
   2   7  10          9.84         13.25        77.98 o
   3   7  10      29560.65      31951.22       288.76 o
   4   7  10        694.45        804.89        97.44 o
   5   7  10       3517.92       3745.77       133.56 o
   6   7  10        379.80        434.97       100.21 o
   7   7  10       4691.02       4447.66       163.55 o
   8   7  10         23.70         40.11       132.45 o
   9   7  10       1118.77       1120.40       170.24 o
   0   8  10      16879.20      17885.27       202.88 o
   1   8  10        512.01        517.75        86.79 o
   2   8  10        241.61        245.18        92.92 o
   3   8  10          1.71         35.45        84.14 o
   4   8  10      20936.26      22014.11       242.40 o
   5   8  10        238.00        313.28       103.74 o
   6   8  10       2283.05       2368.08       136.02 o
   7   8  10        336.69        344.82       115.87 o
   8   8  10       3300.10       3582.13       174.21 o
   1   9  10       2876.85       3072.87       111.09 o
   2   9  10       1123.95       1086.78        99.15 o
   3   9  10       8017.60       8196.61       160.73 o
   4   9  10        721.00        771.82       102.85 o
   5   9  10         15.63         58.02        97.57 o
   6   9  10        151.16        163.44       110.08 o
   7   9  10       1609.86       1464.59       138.00 o
   8   9  10        462.42        448.78       137.53 o
   0  10  10       5811.00       5880.27       128.96 o
   1  10  10       1098.49       1191.65        91.87 o
   2  10  10       9139.49       9565.16       160.85 o
   3  10  10       1080.59       1121.73       100.63 o
   4  10  10         63.37         56.15        91.97 o
   5  10  10        899.57        901.79       110.88 o
   6  10  10       4929.33       5106.46       152.71 o
   7  10  10        296.96        316.08       124.64 o
   8  10  10        531.30        572.33       142.01 o
   1  11  10       1218.35       1244.53        96.16 o
   2  11  10        595.00        582.68        92.38 o
   3  11  10          6.04         11.01        99.06 o
   4  11  10         86.37         99.81        96.83 o
   5  11  10       2872.20       2848.74       125.41 o
   6  11  10          3.18         11.57       103.72 o
   7  11  10         72.50         83.77       128.73 o
   0  12  10       1729.18       1816.86        98.81 o
   1  12  10        229.19        212.52        86.95 o
   2  12  10       8560.73       8628.81       153.33 o
   3  12  10         95.19        107.09       100.19 o
   4  12  10        427.98        469.12       102.82 o
   5  12  10          1.32         41.04       113.05 o
   6  12  10       5511.33       5475.05       160.21 o
   7  12  10          8.47         13.99       122.19 o
   1  13  10       1087.30       1056.66        96.33 o
   2  13  10        151.30        171.65        95.15 o
   3  13  10       1473.11       1313.83       110.73 o
   4  13  10        365.13        337.36       110.65 o
   5  13  10        346.00        431.59       115.87 o
   6  13  10         45.12         48.13       123.87 o
   0  14  10       6144.46       5965.63       140.09 o
   1  14  10        320.43        317.02        98.71 o
   2  14  10        132.24        160.45       104.29 o
   3  14  10        370.43        350.24       105.99 o
   4  14  10       2531.52       2544.49       127.42 o
   5  14  10        215.16        245.91       115.86 o
   1  15  10       1385.54       1306.41       112.96 o
   2  15  10          7.17          4.66       110.44 o
   3  15  10       1209.98       1207.29       120.97 o
   4  15  10        166.81        188.81       117.17 o
   0  16  10       1954.90       1678.64       129.05 o
   1  16  10        154.60        165.86       111.01 o
   2  16  10        195.00        188.44       118.10 o
   1   1  11       9700.18       7088.32       160.96 o
   2   1  11        463.62        444.67        78.78 o
   3   1  11      19321.92      16213.84       249.52 o
   4   1  11       1775.46       1592.84       118.13 o
   5   1  11       2019.68       1759.14       128.22 o
   6   1  11         44.61         62.31       121.08 o
   7   1  11       3132.50       3373.49       212.41 o
   0   2  11      38753.76      35430.29       357.02 o
   1   2  11       3883.37       4028.29       128.02 o
   2   2  11      98006.40      88158.37       554.52 o
   3   2  11         53.75        108.02        77.61 o
   4   2  11      10748.06       9485.38       203.56 o
   5   2  11        453.27        502.78       102.27 o
   6   2  11      27745.57      26497.58       354.70 o
   7   2  11        640.45        737.60       152.86 o
   8   2  11       2324.57       2563.79       296.89 o
   1   3  11      10106.79      10025.35       186.12 o
   2   3  11       1267.03       1335.00        92.31 o
   3   3  11         45.27        184.51        82.83 o
   4   3  11        236.78        240.71        90.87 o
   5   3  11      11617.68      10455.91       207.34 o
   6   3  11        292.65        226.71       111.02 o
   7   3  11         17.66         39.74       126.67 o
   8   3  11          1.50         18.47       167.34 o
   0   4  11      66959.62      74178.27       477.47 o
   1   4  11        282.74        412.44        84.17 o
   2   4  11        141.08        239.39        80.23 o
   3   4  11        348.44        351.97        81.37 o
   4   4  11      17967.38      17218.43       237.27 o
   5   4  11       1230.18       1116.78       107.38 o
   6   4  11       6347.70       6149.99       184.66 o
   7   4  11         32.42         20.89       116.97 o
   8   4  11       3665.86       3411.29       197.84 o
   1   5  11       1685.02       1754.82        99.27 o
   2   5  11        956.02       1029.22        92.26 o
   3   5  11       1599.43       1738.58       105.39 o
   4   5  11        139.45        197.59        84.71 o
   5   5  11         40.89         48.32        97.94 o
   6   5  11          0.26          7.65       101.67 o
   7   5  11        499.19        408.88       123.54 o
   8   5  11         32.02         33.58       154.47 o
   9   5  11          2.55         19.03       201.66 o
   0   6  11     109330.80     123048.88       574.36 o
   1   6  11       2895.97       3211.48       112.67 o
   2   6  11       2572.51       2819.20       111.86 o
   3   6  11         69.86        148.13        85.07 o
   4   6  11      47416.17      50150.03       368.08 o
   5   6  11        301.32        362.56        96.66 o
   6   6  11         82.61        102.80        98.51 o
   7   6  11        102.60         85.63       115.48 o
   8   6  11      10775.20      10674.09       262.73 o
   9   6  11         46.29         70.71       164.92 o
   1   7  11       4236.34       4542.44       123.85 o
   2   7  11        343.65        346.73        85.10 o
   3   7  11          2.94         17.91        84.32 o
   4   7  11         93.27         93.84        92.54 o
   5   7  11       2115.45       1997.31       115.10 o
   6   7  11         86.61         79.10        97.95 o
   7   7  11       1758.79       1595.18       137.65 o
   8   7  11        237.97        194.60       135.64 o
   9   7  11       1324.28       1201.56       176.61 o
   0   8  11       1934.75       2161.10       105.22 o
   1   8  11       1501.41       1698.54       100.51 o
   2   8  11      29864.92      32698.94       274.09 o
   3   8  11        904.72        915.19        98.02 o
   4   8  11         45.10         41.98       101.86 o
   5   8  11         28.99         34.51        94.21 o
   6   8  11       6930.95       6726.78       169.81 o
   7   8  11        113.35        113.99       117.16 o
   8   8  11        113.33        122.57       137.50 o
   1   9  11       4622.27       4947.21       123.81 o
   2   9  11        716.05        758.79        92.59 o
   3   9  11       1846.56       1941.33       115.09 o
   4   9  11        230.96        164.38        96.28 o
   5   9  11        860.92        890.21       109.39 o
   6   9  11         53.39         37.31       105.03 o
   7   9  11       2619.66       2646.03       144.25 o
   8   9  11         16.34         35.45       131.71 o
   0  10  11       7956.39       8080.09       143.45 o
   1  10  11        244.01        208.05        81.35 o
   2  10  11      14219.09      14593.60       192.78 o
   3  10  11        367.10        351.56        93.86 o
   4  10  11         94.50        127.42       100.19 o
   5  10  11         25.95         43.84       101.11 o
   6  10  11       3310.95       3436.96       144.32 o
   7  10  11        169.59        121.27       123.51 o
   1  11  11        605.98        700.08        90.52 o
   2  11  11         76.75         82.65        91.23 o
   3  11  11       6445.79       6443.73       145.80 o
   4  11  11         12.36         24.07        99.62 o
   5  11  11       2115.70       2439.33       129.08 o
   6  11  11          0.14          9.89       110.25 o
   7  11  11       4317.79       4024.65       159.53 o
   0  12  11       1919.30       1903.76       103.12 o
   1  12  11        207.91        224.27        88.44 o
   2  12  11       3714.26       3680.06       124.75 o
   3  12  11        394.45        408.85       103.19 o
   4  12  11       1538.82       1519.86       114.10 o
   5  12  11          2.86          5.04       106.52 o
   6  12  11       1240.06       1222.81       132.92 o
   1  13  11       5429.25       5362.77       127.13 o
   2  13  11        135.09        136.94        94.59 o
   3  13  11        985.28        996.45       107.71 o
   4  13  11         91.16        101.30       111.19 o
   5  13  11       2601.61       2566.63       133.96 o
   6  13  11          3.75         23.88       122.75 o
   0  14  11        124.71        197.57       106.72 o
   1  14  11        592.70        630.41       106.93 o
   2  14  11       3271.65       2946.44       124.50 o
   3  14  11        209.45        210.09       108.40 o
   4  14  11        165.95        184.52       115.11 o
   5  14  11          6.75         27.61       116.04 o
   1  15  11        516.69        393.00       103.01 o
   2  15  11        389.35        362.18       103.19 o
   3  15  11        617.06        643.47       116.08 o
   4  15  11          0.19          2.98       120.70 o
   0  16  11       6022.91       5548.85       149.57 o
   1  16  11          0.96        -14.36       106.89 o
   2  16  11        372.88        353.03       115.69 o
   0   0  12      14446.60      11294.15       200.36 o
   1   0  12       7543.83       6086.43       150.27 o
   2   0  12     158962.92     114356.61       644.49 o
   3   0  12       2583.68       2153.25       113.03 o
   4   0  12         92.11         65.49        83.77 o
   5   0  12        835.68        967.46       108.10 o
   6   0  12      24108.50      24491.07       344.37 o
   7   0  12       1275.76       1570.17       169.55 o
   1   1  12        751.34        487.85        79.57 o
   2   1  12        138.23        136.58        70.53 o
   3   1  12       7752.04       6597.60       170.97 o
   4   1  12       3857.60       3682.22       138.98 o
   5   1  12         17.07          9.89        94.58 o
   6   1  12          1.23         -1.12       117.90 o
   7   1  12        983.97       1103.87       155.70 o
   8   1  12        312.43        273.17       221.48 o
   0   2  12      22401.15      18966.08       253.18 o
   1   2  12        388.86        386.20        73.92 o
   2   2  12      10940.43      10108.34       185.69 o
   3   2  12        772.49        806.27        91.49 o
   4   2  12       7135.65       6212.08       167.62 o
   5   2  12        104.52        106.16        91.61 o
   6   2  12        639.63        616.87       130.28 o
   7   2  12        103.23        123.51       131.34 o
   8   2  12       3563.36       3686.81       252.06 o
   1   3  12      11935.90      11777.66       194.39 o
   2   3  12       1645.05       1776.91        96.65 o
   3   3  12       1089.24       1148.34        94.51 o
   4   3  12        239.03        208.80        89.94 o
   5   3  12        938.49        801.72       106.05 o
   6   3  12         22.09         26.12       106.52 o
   7   3  12       4042.98       3918.70       178.29 o
   8   3  12         25.90         71.82       162.86 o
   0   4  12      79343.79      83678.43       499.24 o
   1   4  12       4969.74       5297.19       134.80 o
   2   4  12      12791.70      13312.58       201.89 o
   3   4  12       4293.12       4404.76       133.06 o
   4   4  12      37868.98      37377.73       333.85 o
   5   4  12       1151.79       1262.90       109.43 o
   6   4  12       1534.57       1425.82       123.27 o
   7   4  12        603.42        558.59       126.91 o
   8   4  12       6340.59       6668.08       277.02 o
   9   4  12        339.55        423.00       270.56 o
   1   5  12      12293.02      13161.92       194.56 o
   2   5  12        233.05        286.99        80.80 o
   3   5  12       1075.54       1046.02        91.70 o
   4   5  12        159.29        195.91        88.81 o
   5   5  12      20447.06      19711.84       253.21 o
   6   5  12        775.33        689.90       110.13 o
   7   5  12       1366.08       1369.08       137.24 o
   8   5  12        626.88        609.89       157.70 o
   9   5  12       3945.13       4035.44       243.08 o
   0   6  12       9639.27      10397.34       175.16 o
   1   6  12         90.59         82.28        75.37 o
   2   6  12       3110.37       3278.31       114.91 o
   3   6  12        956.57       1075.52        99.71 o
   4   6  12       6381.36       6445.63       153.63 o
   5   6  12        111.04         87.50        91.61 o
   6   6  12       1755.38       1566.04       121.60 o
   7   6  12         76.48         61.57       111.38 o
   8   6  12        256.64        196.84       140.31 o
   9   6  12          5.48          6.16       154.84 o
   1   7  12       9494.77      10290.82       168.17 o
   2   7  12        299.55        359.78        87.89 o
   3   7  12       2741.68       2911.36       124.36 o
   4   7  12        150.93         89.00        91.05 o
   5   7  12       2298.75       2355.79       122.78 o
   6   7  12        244.73        305.07       105.79 o
   7   7  12       4212.12       3946.98       161.43 o
   8   7  12         68.64         55.04       136.94 o
   9   7  12        148.22          2.43        76.31 o
   0   8  12      33459.99      35391.59       279.61 o
   1   8  12       1560.92       1631.51        97.52 o
   2   8  12       6044.84       6452.53       143.48 o
   3   8  12       3528.10       3591.09       125.92 o
   4   8  12      14961.67      15726.71       212.88 o
   5   8  12       2251.76       2195.58       119.96 o
   6   8  12        928.00        928.31       115.74 o
   7   8  12        378.59        351.36       117.18 o
   8   8  12       3848.99       3726.42       182.11 o
   1   9  12       2041.84       2184.42       101.29 o
   2   9  12       2143.39       2162.43       106.52 o
   3   9  12       7542.27       7628.71       158.95 o
   4   9  12          0.60         16.60        94.96 o
   5   9  12         16.25         61.56        99.06 o
   6   9  12        229.42        166.80       103.37 o
   7   9  12       2249.57       1976.63       139.92 o
   8   9  12        210.03        130.42       136.39 o
   0  10  12        335.66        371.53        87.33 o
   1  10  12         65.11         58.02        80.78 o
   2  10  12      27129.49      28640.60       252.71 o
   3  10  12         42.70         40.67        94.59 o
   4  10  12          1.29         36.75        92.72 o
   5  10  12         12.87         42.53       101.86 o
   6  10  12       6814.46       6773.47       170.68 o
   7  10  12          1.97         13.43       118.83 o
   1  11  12          4.59         40.86        89.36 o
   2  11  12        166.01        148.70        97.58 o
   3  11  12        161.33        178.18        96.65 o
   4  11  12        328.05        397.07       101.51 o
   5  11  12       1754.43       1827.84       119.53 o
   6  11  12          0.17          2.61       119.39 o
   7  11  12        536.23        547.70       120.36 o
   0  12  12       1170.64       1300.04        99.51 o
   1  12  12       1586.72       1552.72       104.03 o
   2  12  12      10911.14      10937.31       167.46 o
   3  12  12       1119.12       1054.99       108.09 o
   4  12  12         65.35         97.57       102.42 o
   5  12  12        227.98        235.65       107.10 o
   6  12  12       5539.88       5666.39       168.63 o
   1  13  12         37.78         47.57        89.55 o
   2  13  12         39.37         54.85        98.50 o
   3  13  12        720.22        587.72       104.52 o
   4  13  12         32.70         54.66       105.96 o
   5  13  12         21.89         42.16       109.88 o
   6  13  12         53.33         55.78       129.84 o
   0  14  12      10317.65       9859.10       164.67 o
   1  14  12         37.02         50.18        98.50 o
   2  14  12        288.07        245.55       107.66 o
   3  14  12         21.03         40.30       104.66 o
   4  14  12       4545.39       4422.26       144.40 o
   5  14  12          7.45         37.68       115.29 o
   1  15  12       2317.80       2325.06       120.12 o
   2  15  12         23.42         -2.05       102.61 o
   3  15  12       1019.33       1066.97       116.29 o
   4  15  12         57.92         49.25       124.62 o
   0  16  12        370.28        243.88       110.65 o
   1  16  12        109.54         97.20       108.77 o
   2  16  12         67.25        121.26       114.17 o
   1   1  13       2041.92       1312.76        87.57 o
   2   1  13        366.31        353.50        74.66 o
   3   1  13      37524.90      31224.70       317.08 o
   4   1  13         21.81         13.99        89.55 o
   5   1  13      10445.60       9942.51       199.96 o
   6   1  13         18.16          7.84       114.92 o
   7   1  13       7581.80       7753.15       231.07 o
   8   1  13        192.02        267.18       206.73 o
   0   2  13      35358.19      30904.36       307.04 o
   1   2  13       7811.56       6008.62       142.20 o
   2   2  13      60395.05      51318.06       389.57 o
   3   2  13      12177.20      10891.54       190.82 o
   4   2  13       7251.70       6486.22       161.59 o
   5   2  13       4572.94       4356.28       147.97 o
   6   2  13      12380.81      11798.51       238.84 o
   7   2  13       1551.26       1661.40       147.91 o
   8   2  13       1807.34       1844.17       225.43 o
   1   3  13      30115.79      30565.14       294.68 o
   2   3  13        841.16        857.72        84.41 o
   3   3  13       3746.71       3537.83       124.38 o
   4   3  13        597.38        543.93        92.02 o
   5   3  13       6677.49       6194.19       166.61 o
   6   3  13        416.23        412.04       113.83 o
   7   3  13         14.47         14.74       117.90 o
   8   3  13         40.73         69.77       175.55 o
   0   4  13      42287.43      44783.43       351.40 o
   1   4  13        763.71        899.29        92.80 o
   2   4  13        499.11        504.35        89.41 o
   3   4  13         25.95         73.88        79.85 o
   4   4  13       8748.83       7908.59       170.96 o
   5   4  13        240.89        203.20        96.09 o
   6   4  13        472.50        584.68       113.46 o
   7   4  13         73.23         65.30       112.12 o
   8   4  13       1768.56       1717.64       181.53 o
   9   4  13         36.86         61.75       210.06 o
   1   5  13        684.97        696.01        87.75 o
   2   5  13        956.69       1347.74        99.35 o
   3   5  13         72.72        118.10        81.90 o
   4   5  13         14.50         16.23        86.38 o
   5   5  13        458.03        465.06       104.32 o
   6   5  13        181.92        231.92       104.67 o
   7   5  13       1936.74       1781.10       135.43 o
   8   5  13        162.66        174.26       147.02 o
   9   5  13         72.23         58.39       171.45 o
   0   6  13      44249.32      47389.75       337.93 o
   1   6  13       9432.57       9887.03       165.79 o
   2   6  13        709.92        838.40        91.10 o
   3   6  13       5090.77       5475.69       139.26 o
   4   6  13      24175.23      24852.38       256.04 o
   5   6  13       9103.30       9009.61       176.04 o
   6   6  13        487.03        446.76       108.98 o
   7   6  13       2708.44       2469.87       139.42 o
   8   6  13       5414.79       5034.84       202.52 o
   9   6  13        486.19        546.19       158.80 o
   1   7  13        279.20        354.55        83.60 o
   2   7  13          1.21         20.33        86.00 o
   3   7  13         65.01         70.33        86.38 o
   4   7  13        652.76        598.03       102.84 o
   5   7  13       3881.11       3869.11       131.15 o
   6   7  13        639.40        562.33       116.83 o
   7   7  13          2.06         19.59       111.19 o
   8   7  13        495.96        396.36       136.04 o
   0   8  13         13.63         44.21        79.47 o
   1   8  13       2912.75       3179.91       112.97 o
   2   8  13      18721.91      19983.58       215.73 o
   3   8  13         89.57         99.25        89.18 o
   4   8  13         46.38         40.11       103.17 o
   5   8  13        281.77        286.79        97.03 o
   6   8  13       5673.37       5270.97       155.05 o
   7   8  13         75.11         56.15       119.59 o
   8   8  13         25.37         43.65       135.44 o
   1   9  13       2955.70       3032.82       107.35 o
   2   9  13        157.91        153.55        86.01 o
   3   9  13       8610.79       9192.60       163.57 o
   4   9  13        584.69        442.51        92.38 o
   5   9  13        745.73        691.35       106.02 o
   6   9  13          0.48         22.76       108.76 o
   7   9  13       2708.09       2712.82       147.06 o
   8   9  13         12.33         10.07       138.80 o
   0  10  13       6528.16       6706.60       132.20 o
   1  10  13       5733.56       5754.15       131.55 o
   2  10  13       5162.30       5513.90       138.03 o
   3  10  13       3989.72       4178.27       127.60 o
   4  10  13        500.96        422.88        99.65 o
   5  10  13       2705.77       2579.58       126.33 o
   6  10  13       1323.40       1425.88       127.71 o
   7  10  13       1037.57        964.13       129.73 o
   1  11  13       6723.12       6916.97       140.04 o
   2  11  13          0.34         10.45        94.02 o
   3  11  13       5580.56       5399.30       139.33 o
   4  11  13        316.72        253.95       101.32 o
   5  11  13       2677.83       2841.34       132.86 o
   6  11  13        236.35        210.65       118.29 o
   7  11  13       2110.14       2050.26       138.22 o
   0  12  13       4063.96       4234.00       119.17 o
   1  12  13       1366.25       1310.65        99.15 o
   2  12  13       3378.19       3575.81       121.16 o
   3  12  13         46.59         44.96        95.33 o
   4  12  13        962.90       1008.75       108.64 o
   5  12  13        232.44        242.55       112.32 o
   6  12  13        717.03        811.47       127.66 o
   1  13  13       2093.37       2077.68       111.71 o
   2  13  13        179.80        132.84        97.21 o
   3  13  13       3070.96       2986.68       123.74 o
   4  13  13        188.94        142.73       104.11 o
   5  13  13       5208.13       5389.11       152.32 o
   0  14  13        132.57        200.56       103.55 o
   1  14  13        112.00        141.23        98.88 o
   2  14  13        807.74        749.94       106.76 o
   3  14  13       1013.98        903.09       112.56 o
   4  14  13        808.61        832.23       123.93 o
   5  14  13        643.63        512.65       127.46 o
   1  15  13       2550.15       2480.80       121.26 o
   2  15  13          6.09         29.10       103.54 o
   3  15  13        163.55        193.66       115.11 o
   0  16  13       2047.34       1912.72       125.51 o
   1  16  13         43.55         50.56       109.32 o
   2   0  14      84585.46      67071.09       441.24 o
   3   0  14      45100.96      35529.16       322.68 o
   4   0  14        112.73         93.85        75.19 o
   5   0  14      10986.65      10366.61       199.08 o
   6   0  14      42749.18      42515.82       416.98 o
   7   0  14       4438.25       4891.94       191.81 o
   8   0  14        344.10        442.04       182.12 o
   1   1  14       1856.98       1527.27        89.21 o
   2   1  14          4.17         25.00        66.41 o
   3   1  14       4682.34       3415.42       141.58 o
   4   1  14        124.26         78.92        82.47 o
   5   1  14        387.96        334.60       101.15 o
   6   1  14       2441.25       2404.75       148.97 o
   7   1  14       2403.96       2447.79       161.83 o
   8   1  14       1513.48       1665.11       209.52 o
   0   2  14      19394.60      16732.05       221.30 o
   1   2  14       8060.91       7073.15       149.89 o
   2   2  14       8373.86       7017.36       153.59 o
   3   2  14        240.49        189.96        85.46 o
   4   2  14      19884.21      16867.21       233.65 o
   5   2  14        273.87        215.33        96.84 o
   6   2  14        330.17        260.31       124.46 o
   7   2  14        769.88        690.80       130.84 o
   8   2  14       1537.35       1625.91       190.10 o
   1   3  14       7489.49       7205.44       154.41 o
   2   3  14         30.75        118.28        74.06 o
   3   3  14        622.63        406.39        82.70 o
   4   3  14        313.39        220.01        86.03 o
   5   3  14        156.54        148.89        94.59 o
   6   3  14          0.60         12.31       108.20 o
   7   3  14       1859.28       1789.84       142.71 o
   8   3  14        472.35        506.46       162.54 o
   9   3  14        175.22        214.93       246.46 o
   0   4  14      72040.88      77122.41       454.24 o
   1   4  14      17276.60      17306.73       216.58 o
   2   4  14       4026.01       4567.99       132.10 o
   3   4  14      16829.58      17344.62       223.08 o
   4   4  14      16058.93      15717.67       218.98 o
   5   4  14      13330.20      12692.87       207.07 o
   6   4  14         81.78        104.10       101.30 o
   7   4  14       5328.65       4802.01       169.63 o
   8   4  14       3262.61       3328.73       199.08 o
   9   4  14       1143.90       1313.27       209.82 o
   1   5  14      10803.42      11103.91       175.54 o
   2   5  14       2500.98       2689.22       111.10 o
   3   5  14       4501.00       4605.40       135.65 o
   4   5  14        653.66        603.47        93.14 o
   5   5  14       7125.31       7113.50       161.72 o
   6   5  14        640.42        655.48       112.17 o
   7   5  14       1219.87       1211.15       129.01 o
   8   5  14        366.93        373.56       144.05 o
   9   5  14       2546.70       2561.57       199.34 o
   0   6  14      10879.55      11906.18       178.27 o
   1   6  14       1019.01       1063.52        93.56 o
   2   6  14       2654.13       2744.91       111.29 o
   3   6  14       1042.88       1165.75        97.85 o
   4   6  14       3512.93       3544.04       130.97 o
   5   6  14        190.48        180.61        95.72 o
   6   6  14        317.65        251.53        99.64 o
   7   6  14        136.09        110.26       116.23 o
   8   6  14        565.58        411.86       139.78 o
   9   6  14         44.74         29.85       155.03 o
   1   7  14       1345.33       1373.28        94.89 o
   2   7  14        770.10        731.99        97.26 o
   3   7  14       5234.58       5674.46       138.67 o
   4   7  14         52.06         94.59        96.82 o
   5   7  14       1206.70       1127.78       102.88 o
   6   7  14        147.13         86.76       100.00 o
   7   7  14       4055.70       4018.96       154.30 o
   8   7  14         17.10         14.74       128.72 o
   0   8  14        202.52        245.55        81.91 o
   1   8  14      12538.30      13248.85       176.34 o
   2   8  14         93.36         77.99        82.84 o
   3   8  14       4139.99       4382.91       130.27 o
   4   8  14       8324.53       8516.83       163.51 o
   5   8  14       3604.89       3566.26       129.05 o
   6   8  14         89.07         74.81       110.07 o
   7   8  14       1719.91       1747.80       135.77 o
   8   8  14       1946.86       2091.94       155.20 o
   1   9  14       1510.12       1622.60        96.57 o
   2   9  14        195.49        227.44        89.93 o
   3   9  14       4383.08       4594.05       132.71 o
   4   9  14         71.75         40.67        92.72 o
   5   9  14        840.52        861.43       104.34 o
   6   9  14        365.81        306.76       106.55 o
   7   9  14       1150.08       1006.96       130.49 o
   8   9  14        671.80        660.65       141.46 o
   0  10  14       6253.49       6516.21       132.91 o
   1  10  14        107.89        130.78        83.40 o
   2  10  14      17849.26      18767.93       203.22 o
   3  10  14       1299.82       1263.03       107.18 o
   4  10  14        118.69        144.96        98.32 o
   5  10  14        325.98        285.49       105.42 o
   6  10  14       6355.05       6408.68       170.24 o
   7  10  14        718.89        728.61       131.76 o
   1  11  14          3.22         36.19        91.04 o
   2  11  14         41.89         58.95        91.60 o
   3  11  14          8.20         13.43       101.49 o
   4  11  14          4.79         26.86        96.45 o
   5  11  14        416.82        414.82       116.07 o
   6  11  14          5.80         35.07       113.61 o
   7  11  14        395.29        392.41       125.76 o
   0  12  14       7040.57       7050.18       143.03 o
   1  12  14        779.79        679.79        95.01 o
   2  12  14       4213.75       4277.77       129.65 o
   3  12  14       1630.58       1571.51       113.73 o
   4  12  14       1939.92       1916.18       124.77 o
   5  12  14       1342.39       1415.03       122.66 o
   6  12  14       1555.33       1457.54       139.48 o
   1  13  14        158.83        175.75        95.52 o
   2  13  14        137.17        173.70        94.59 o
   3  13  14          3.19         35.82       105.22 o
   4  13  14         75.93         50.93       106.71 o
   5  13  14        215.26        256.92       117.54 o
   0  14  14       9762.32      10163.39       170.98 o
   1  14  14        873.60        866.63       110.13 o
   2  14  14         93.15         85.07        98.51 o
   3  14  14        732.65        720.59       115.90 o
   4  14  14       3734.98       3713.52       140.59 o
   1  15  14       1182.61       1153.33       115.93 o
   2  15  14        171.60        170.90       106.72 o
   3  15  14        512.70        518.40       114.20 o
   0  16  14        467.94        401.38       112.33 o
   1  16  14         31.97         44.21       111.37 o
   1   1  15      17882.00      14069.01       198.64 o
   2   1  15         84.29         89.55        69.22 o
   3   1  15       8766.98       6833.62       157.23 o
   4   1  15       3941.93       3410.09       128.83 o
   5   1  15       5917.76       5310.70       156.74 o
   6   1  15       2035.50       2159.35       142.75 o
   7   1  15       3088.92       3152.77       162.65 o
   8   1  15        262.09        343.50       161.40 o
   0   2  15        335.47        282.56        71.11 o
   1   2  15      55966.41      47460.27       359.77 o
   2   2  15      10136.29       8201.56       161.18 o
   3   2  15      25560.39      20707.28       238.42 o
   4   2  15        586.54        366.78        89.41 o
   5   2  15      23539.48      21164.73       265.73 o
   6   2  15       8662.96       8312.81       197.73 o
   7   2  15       6545.75       6666.15       197.14 o
   8   2  15         52.50        109.70       158.02 o
   1   3  15       5089.25       4591.71       125.56 o
   2   3  15       1569.85       1602.50       101.10 o
   3   3  15       3627.90       3264.36       113.66 o
   4   3  15        661.22        639.33        92.59 o
   5   3  15       4955.90       4643.35       146.29 o
   6   3  15       1759.09       1782.61       127.02 o
   7   3  15        447.70        412.03       120.74 o
   8   3  15        411.79        424.14       150.21 o
   9   3  15       1953.11       2118.48       259.23 o
   0   4  15      24658.20      24328.65       255.27 o
   1   4  15        127.54        100.01        77.43 o
   2   4  15       1425.74       1520.47        97.15 o
   3   4  15        217.69        242.20        84.90 o
   4   4  15       9067.74       8506.40       168.87 o
   5   4  15       6664.63       6334.92       157.17 o
   6   4  15       1185.42       1179.29       115.76 o
   7   4  15        260.18        202.82       116.99 o
   8   4  15       3153.36       3097.41       180.75 o
   9   4  15          0.28          9.51       182.45 o
   1   5  15       2779.51       2832.32       108.89 o
   2   5  15       1034.78       1033.27        93.75 o
   3   5  15         84.01         96.08        88.06 o
   4   5  15          9.13         42.16        88.05 o
   5   5  15          4.52         25.18        87.31 o
   6   5  15         44.73         55.78       105.59 o
   7   5  15        241.62        282.11       120.53 o
   8   5  15          3.08         28.92       133.39 o
   9   5  15          0.62         14.92       162.86 o
   0   6  15      24137.56      26465.82       246.41 o
   1   6  15      13370.87      14697.04       194.10 o
   2   6  15       2804.20       3088.51       113.91 o
   3   6  15      15018.03      15398.63       202.43 o
   4   6  15       9440.14       9824.48       177.65 o
   5   6  15       6751.81       6723.02       156.19 o
   6   6  15       1238.68       1197.95       115.76 o
   7   6  15       1613.12       1683.89       132.22 o
   8   6  15       3864.39       3730.73       176.70 o
   1   7  15       1858.33       1955.99       102.41 o
   2   7  15         16.55         37.87        86.38 o
   3   7  15        301.66        302.29        95.35 o
   4   7  15        210.80        227.26       102.62 o
   5   7  15        793.58        736.37       100.61 o
   6   7  15        508.56        405.33       104.32 o
   7   7  15         25.22         28.54       118.28 o
   8   7  15        809.26        619.65       139.23 o
   0   8  15        960.93        979.47        90.18 o
   1   8  15       5569.52       5658.41       131.40 o
   2   8  15      15574.71      16671.03       198.03 o
   3   8  15       1845.64       1968.39       114.90 o
   4   8  15        379.32        376.38        95.92 o
   5   8  15         32.94         69.77       101.11 o
   6   8  15       5037.84       4754.21       150.86 o
   7   8  15        258.96        234.35       121.28 o
   8   8  15        631.33        578.15       139.97 o
   1   9  15       2708.51       2645.29       102.45 o
   2   9  15       1444.06       1471.70        98.98 o
   3   9  15       6058.38       6372.72       144.67 o
   4   9  15        951.83        875.71       102.11 o
   5   9  15        558.50        467.30       105.44 o
   6   9  15        179.33        161.57       103.36 o
   7   9  15       1493.75       1582.26       134.62 o
   0  10  15        958.37        979.93        90.92 o
   1  10  15        287.20        365.72        86.77 o
   2  10  15       1685.57       1710.76       107.59 o
   3  10  15       7243.68       7146.32       147.20 o
   4  10  15        372.14        309.01       101.88 o
   5  10  15       3541.58       3399.47       129.20 o
   6  10  15        850.56        896.85       121.88 o
   7  10  15       1285.80       1295.08       138.71 o
   1  11  15       6373.42       6417.32       136.43 o
   2  11  15        350.69        335.50        94.79 o
   3  11  15       1791.00       1796.44       109.64 o
   4  11  15        350.23        221.68       104.87 o
   5  11  15       2613.54       2675.59       126.50 o
   6  11  15        146.82         99.44       114.18 o
   0  12  15        158.22        162.13        88.44 o
   1  12  15        848.79        850.79        94.26 o
   2  12  15        945.23        995.51       100.43 o
   3  12  15       2537.92       2472.13       119.59 o
   4  12  15        936.23        983.52       112.00 o
   5  12  15        383.19        347.25       111.40 o
   6  12  15        933.82        985.34       128.04 o
   1  13  15       3730.19       3908.28       123.98 o
   2  13  15         15.97         12.31        96.26 o
   3  13  15        908.29        849.85       111.25 o
   4  13  15        634.90        545.13       109.17 o
   5  13  15       2460.12       2491.59       136.94 o
   0  14  15       1124.48       1193.46       117.61 o
   1  14  15       1524.62       1472.34       119.88 o
   2  14  15        185.89        163.25       103.18 o
   3  14  15        960.77       1003.10       118.71 o
   4  14  15        776.61        724.89       126.54 o
   1  15  15        810.94        752.16       112.36 o
   2  15  15         84.80         99.25       111.19 o
   3  15  15        847.74        864.90       125.80 o
   5   0  16      14311.92      13087.56       217.47 o
   6   0  16        409.82        524.38       119.43 o
   7   0  16       6948.58       7296.15       199.44 o
   8   0  16       1028.29       1345.73       174.35 o
   1   1  16        662.49        566.46        78.98 o
   3   1  16          1.96         24.81        71.64 o
   4   1  16         25.73         28.17        80.59 o
   5   1  16          3.55         -1.31        92.53 o
   6   1  16        585.02        548.15       119.07 o
   7   1  16        280.84        250.78       122.40 o
   8   1  16       1651.79       1763.82       175.73 o
   0   2  16       6072.21       5101.05       128.54 o
   1   2  16       2160.83       1836.83        99.69 o
   2   2  16       1876.02       1493.47        94.03 o
   3   2  16        488.04        568.89        99.67 o
   4   2  16       8970.41       7650.55       157.80 o
   5   2  16         98.80         10.63       101.87 o
   6   2  16       6535.97       6476.18       176.96 o
   7   2  16         19.13         13.62       117.53 o
   8   2  16       2025.03       2089.80       179.32 o
   9   2  16         43.68         56.90       222.38 o
   1   3  16      12268.03      11188.09       175.71 o
   2   3  16       1144.05       1092.67        92.83 o
   3   3  16       4829.99       3878.82       126.15 o
   4   3  16         17.64         18.47        81.15 o
   5   3  16      10967.01      10471.99       192.72 o
   6   3  16        425.24        340.01       109.35 o
   7   3  16       2263.49       2153.85       141.44 o
   8   3  16         12.17         31.90       141.22 o
   9   3  16        788.76        869.17       200.45 o
   0   4  16       3870.49       4292.68       122.71 o
   1   4  16      24613.24      24107.73       243.14 o
   2   4  16       1229.88       1232.05        96.57 o
   3   4  16      20035.57      19361.90       229.40 o
   4   4  16       2337.48       2256.99       109.73 o
   5   4  16      11964.95      11236.96       189.25 o
   6   4  16         97.24         56.90        99.63 o
   7   4  16       5038.81       4858.32       167.52 o
   8   4  16        674.75        605.24       144.08 o
   9   4  16       1743.40       1901.01       195.89 o
   1   5  16      10539.25      10666.34       169.12 o
   2   5  16       3248.04       3474.82       118.46 o
   3   5  16       8661.17       8721.79       163.38 o
   4   5  16       1382.83       1373.30       112.25 o
   5   5  16       5144.36       4727.68       138.03 o
   6   5  16       2784.11       2421.15       131.03 o
   7   5  16        687.59        638.67       127.10 o
   8   5  16        822.31        786.90       143.34 o
   9   5  16       1401.46       1391.86       215.64 o
   0   6  16        343.89        361.10        78.75 o
   1   6  16       8747.77       9308.07       161.40 o
   2   6  16       1979.72       1980.86       108.02 o
   3   6  16       3169.79       3275.83       122.71 o
   4   6  16       1337.90       1285.60       108.50 o
   5   6  16        985.58        814.15       104.17 o
   6   6  16       1125.83        959.25       113.89 o
   7   6  16        177.80        136.39       114.93 o
   8   6  16        130.27         99.44       133.21 o
   1   7  16      11480.84      12249.32       172.82 o
   2   7  16         19.40         50.18        84.88 o
   3   7  16      14116.83      15376.42       197.94 o
   4   7  16        133.08        147.58        95.15 o
   5   7  16       4709.53       4393.87       132.52 o
   6   7  16         17.86         22.95       104.10 o
   7   7  16       2185.33       2141.17       137.12 o
   8   7  16         39.95         20.52       130.22 o
   0   8  16       4204.95       4650.88       120.57 o
   1   8  16      14897.29      15557.26       186.99 o
   2   8  16       3758.15       3736.48       120.88 o
   3   8  16       6916.43       7331.46       150.98 o
   4   8  16       2627.13       2579.95       120.00 o
   5   8  16       3375.25       3528.62       126.78 o
   6   8  16         56.80         72.39       104.47 o
   7   8  16       2117.65       2018.11       135.80 o
   8   8  16        324.03        350.41       136.21 o
   1   9  16       3262.61       3418.40       111.10 o
   2   9  16          7.91         11.01        86.19 o
   3   9  16       1127.43       1213.42       103.06 o
   4   9  16        333.60        265.53        98.34 o
   5   9  16       1241.42       1241.22       108.85 o
   6   9  16        463.28        379.37       116.63 o
   7   9  16        465.86        421.54       128.20 o
   0  10  16        939.69        925.39        93.34 o
   1  10  16       3305.75       3281.86       115.01 o
   2  10  16       4038.71       4345.77       124.80 o
   3  10  16       2912.61       2965.89       119.08 o
   4  10  16        901.00        968.05       109.01 o
   5  10  16       1010.01       1022.97       117.60 o
   6  10  16       3452.56       3465.93       141.89 o
   7  10  16        784.40        752.33       134.57 o
   1  11  16       1542.36       1592.65       102.15 o
   2  11  16        228.09        193.11        91.61 o
   3  11  16        283.29        245.55        97.77 o
   4  11  16        145.95        119.03       106.72 o
   5  11  16         83.70        139.36       107.46 o
   6  11  16        235.44        222.21       119.78 o
   0  12  16       5067.34       5284.64       125.98 o
   1  12  16       3294.35       3107.31       113.86 o
   2  12  16       1761.51       1778.41       109.07 o
   3  12  16        672.19        570.91        98.36 o
   4  12  16       2084.07       2107.21       124.22 o
   5  12  16        668.81        673.91       114.96 o
   6  12  16       1795.03       1926.45       144.54 o
   1  13  16       1557.95       1626.11       110.17 o
   2  13  16          0.07          9.33       101.86 o
   3  13  16        589.92        591.03       112.16 o
   4  13  16        101.37         63.62       105.60 o
   5  13  16         69.19         85.82       114.36 o
   0  14  16       1263.45       1213.90       115.38 o
   1  14  16        520.35        494.71       108.42 o
   2  14  16         80.15         35.63       102.98 o
   3  14  16        837.22        751.80       115.16 o
   4  14  16       1814.09       1862.79       130.72 o
   1  15  16       1231.33       1229.89       119.48 o
   2  15  16        101.08         81.90       115.67 o
   1   1  17      14367.58      11586.39       176.16 o
   4   1  17        503.61        454.46        86.41 o
   5   1  17        597.50        600.43        96.68 o
   6   1  17        338.18        329.16       110.09 o
   7   1  17       1742.93       1663.39       141.57 o
   8   1  17        318.47        378.22       148.90 o
   9   1  17        796.84       1048.91       242.63 o
   0   2  17      16860.35      14716.34       200.22 o
   1   2  17      30342.10      25314.13       250.30 o
   2   2  17        230.80        202.46        84.16 o
   3   2  17      26943.83      21865.40       240.59 o
   4   2  17       2799.64       2415.68       105.29 o
   5   2  17       5622.45       5036.80       146.54 o
   6   2  17       2051.19       1814.52       127.79 o
   7   2  17       2392.36       2436.36       145.18 o
   8   2  17       2041.97       2423.59       173.53 o
   9   2  17       1210.50        730.68       173.06 o
   1   3  17         43.05         55.04        70.89 o
   2   3  17       1915.52       1785.27       100.56 o
   3   3  17       4760.20       4166.73       127.99 o
   4   3  17       2125.96       1825.42        99.43 o
   5   3  17       1592.30       1429.30       106.66 o
   6   3  17        922.90        849.38       113.69 o
   7   3  17       2406.72       2325.17       140.32 o
   8   3  17        112.36        116.98       133.58 o
   9   3  17        427.54        177.08       125.02 o
   0   4  17      10566.44      10166.29       162.78 o
   1   4  17       1768.25       1623.55        97.56 o
   2   4  17       6800.68       6708.39       148.36 o
   3   4  17       2418.43       2203.21       115.55 o
   4   4  17       8145.47       7433.76       154.58 o
   5   4  17        329.46        243.14        97.97 o
   6   4  17       4242.96       3912.54       144.64 o
   7   4  17        335.50        275.41       115.50 o
   8   4  17       2805.07       2808.85       170.80 o
   9   4  17        180.37        131.16       198.51 o
   1   5  17        642.68        593.61        87.92 o
   2   5  17        217.97        237.53        86.20 o
   3   5  17        520.67        585.11        94.81 o
   4   5  17         88.83         97.76        92.91 o
   5   5  17         94.09         48.32        89.92 o
   6   5  17         64.17         71.83       107.09 o
   7   5  17          0.86          1.31       113.80 o
   8   5  17         11.48         28.73       126.86 o
   0   6  17       7649.50       8510.54       149.37 o
   1   6  17      15781.53      16180.66       198.72 o
   2   6  17      17327.08      18057.15       208.35 o
   3   6  17      10662.10      10680.21       173.91 o
   4   6  17       2538.10       2496.18       120.38 o
   5   6  17       8733.94       8104.57       169.34 o
   6   6  17       7283.65       6875.83       167.22 o
   7   6  17       2280.10       2271.36       138.06 o
   8   6  17        693.34        706.76       140.16 o
   1   7  17        515.22        508.77        84.17 o
   2   7  17         90.59         83.02        87.50 o
   3   7  17       1216.66       1167.28       107.93 o
   4   7  17       1451.64       1386.85       108.13 o
   5   7  17          2.62         11.75        98.87 o
   6   7  17        945.95        798.94       112.00 o
   7   7  17        107.05         94.59       119.96 o
   8   7  17        112.96         71.27       128.36 o
   0   8  17       2423.39       2889.90       104.68 o
   1   8  17       4490.56       4620.50       119.46 o
   2   8  17       6414.35       6913.28       142.69 o
   3   8  17       3230.81       3407.17       122.87 o
   4   8  17       3115.51       3026.32       119.29 o
   5   8  17       3115.96       2930.21       125.44 o
   6   8  17       3459.16       3192.23       138.35 o
   7   8  17        925.32        769.40       121.33 o
   8   8  17        781.40        837.62       145.20 o
   1   9  17       1651.28       1613.87        97.69 o
   2   9  17        311.09        334.75        91.62 o
   3   9  17       3218.07       3471.99       126.59 o
   4   9  17        220.27        255.62        96.09 o
   5   9  17        446.74        327.31       105.06 o
   6   9  17        503.94        449.92       111.78 o
   7   9  17        932.54       1066.36       127.11 o
   0  10  17      10802.86      10579.82       160.58 o
   1  10  17       6028.33       6033.99       133.41 o
   2  10  17        108.96        146.27        93.84 o
   3  10  17       3077.78       3069.71       124.13 o
   4  10  17       1986.17       1940.46       119.36 o
   5  10  17       2651.10       2529.22       130.06 o
   6  10  17          7.95         19.40       115.29 o
   7  10  17        972.61       1026.42       128.42 o
   1  11  17       2376.94       2469.35       108.75 o
   2  11  17         29.37         53.73        89.17 o
   3  11  17       1286.22       1360.56       109.60 o
   4  11  17       1067.51        926.30       109.21 o
   5  11  17       2682.56       2693.74       130.24 o
   6  11  17        179.49        110.45       113.06 o
   0  12  17         84.71        112.31        87.31 o
   1  12  17       5409.35       5267.51       128.80 o
   2  12  17        223.66        255.99        97.21 o
   3  12  17        977.66        967.87       103.79 o
   4  12  17         34.88         61.00       106.52 o
   5  12  17       1411.18       1443.62       124.91 o
   6  12  17        154.82        167.35       130.04 o
   1  13  17       2607.01       2606.85       121.46 o
   2  13  17        322.32        319.26       103.18 o
   3  13  17        538.04        460.75       113.09 o
   4  13  17         74.73         88.62       107.27 o
   5  13  17        892.44        885.64       124.31 o
   0  14  17       5407.45       5053.50       147.29 o
   1  14  17         12.77         21.83        99.06 o
   2  14  17        189.39        200.94       104.67 o
   3  14  17        876.04        836.93       113.30 o
   4  14  17       1020.33        895.22       120.21 o
   1  15  17        244.07        210.27       110.45 o
   2  15  17          7.19          4.29       116.22 o
   4   0  18      13205.41      11636.86       183.42 o
   5   0  18       8200.52       7267.22       164.11 o
   6   0  18       1593.73       1424.30       120.47 o
   7   0  18       7316.02       7673.18       194.40 o
   8   0  18       3057.98       3686.88       189.33 o
   9   0  18       1336.36       1371.66       240.09 o
   1   1  18        470.00        374.42        75.97 o
   3   1  18        145.05          0.75        87.32 o
   4   1  18       2355.38       1973.11       106.55 o
   5   1  18        598.94        641.67       103.96 o
   6   1  18          3.86         15.11        97.75 o
   7   1  18        512.39        425.11       118.13 o
   8   1  18        225.73        230.42       143.67 o
   9   1  18        149.16        194.22       212.13 o
   0   2  18      10422.53       8581.86       153.96 o
   1   2  18       2565.93       2132.55       104.01 o
   2   2  18       4422.02       3691.97       117.12 o
   3   2  18        601.29        416.99        92.58 o
   4   2  18       4814.31       4232.44       127.01 o
   5   2  18          2.13        -11.57        95.14 o
   6   2  18       1567.71       1533.32       120.84 o
   7   2  18          2.05         11.57       112.68 o
   8   2  18        867.04        948.56       148.57 o
   9   2  18        189.29        200.94       210.45 o
   1   3  18       6243.96       5555.97       131.06 o
   2   3  18        810.16        674.18        89.24 o
   3   3  18       2737.37       2300.36       110.16 o
   4   3  18       2080.82       1876.28       110.26 o
   5   3  18       4868.21       4820.67       145.87 o
   6   3  18         11.35         12.87       106.15 o
   7   3  18       1290.83       1130.16       130.88 o
   8   3  18          2.24         24.25       123.50 o
   9   3  18        629.39        785.67       205.09 o
   0   4  18        168.89        197.41        77.99 o
   1   4  18      22711.23      22246.17       232.87 o
   2   4  18       9702.63       9184.54       160.78 o
   3   4  18      13525.38      12791.61       191.43 o
   4   4  18        773.30        727.46       100.80 o
   5   4  18       6824.80       6389.18       158.07 o
   6   4  18       4794.08       4622.68       154.61 o
   7   4  18       2346.69       2254.92       141.25 o
   8   4  18          1.81         35.45       134.13 o
   1   5  18      12398.10      12388.01       176.27 o
   2   5  18        113.43        131.72        86.20 o
   3   5  18       6276.53       6054.36       144.60 o
   4   5  18        102.03        125.93        97.02 o
   5   5  18       2247.77       2086.12       109.50 o
   6   5  18       1351.57       1234.44       122.86 o
   7   5  18       3577.55       3386.32       151.08 o
   8   5  18        728.39        695.02       139.60 o
   0   6  18         80.80        115.30        76.49 o
   1   6  18       2525.31       2576.51       107.51 o
   2   6  18         52.59         54.66        87.68 o
   3   6  18       4734.92       4594.24       133.71 o
   4   6  18         32.27         45.89        92.53 o
   5   6  18        995.04        833.18       101.00 o
   6   6  18         22.37         27.05       102.98 o
   7   6  18        305.10        266.45       121.10 o
   8   6  18         25.42         23.32       130.59 o
   1   7  18       6172.83       6317.40       134.08 o
   2   7  18        186.05        173.33        94.41 o
   3   7  18       5286.36       5746.33       142.74 o
   4   7  18       1065.94       1060.83       102.68 o
   5   7  18       3117.40       2709.54       126.76 o
   6   7  18         31.04         46.83       107.08 o
   7   7  18       2304.30       2237.29       140.48 o
   8   7  18        299.62        325.59       138.26 o
   0   8  18       2032.13       2118.80        97.17 o
   1   8  18       7960.17       8613.85       143.81 o
   2   8  18       9854.22      10173.69       162.04 o
   3   8  18       2629.34       2761.91       117.57 o
   4   8  18        503.24        396.75        95.92 o
   5   8  18        891.77        921.75       107.89 o
   6   8  18       3787.39       3496.68       129.59 o
   7   8  18        442.45        407.17       121.48 o
   1   9  18       1551.42       1619.87        96.75 o
   2   9  18       1477.19       1490.32       101.78 o
   3   9  18        946.22        946.46        98.57 o
   4   9  18        135.29        147.58       104.67 o
   5   9  18       3559.04       3406.43       130.89 o
   6   9  18        269.38        302.64       117.17 o
   7   9  18        207.56        237.88       121.65 o
   0  10  18      10610.72      10304.30       155.65 o
   1  10  18       4278.17       4529.74       126.31 o
   2  10  18       1978.64       2137.88       111.53 o
   3  10  18       2799.19       2913.71       121.86 o
   4  10  18       1579.36       1552.97       115.22 o
   5  10  18        785.82        763.93       116.47 o
   6  10  18        948.41       1072.72       126.93 o
   7  10  18        239.00        200.20       120.90 o
   1  11  18         77.10         92.72        90.67 o
   2  11  18        202.79        228.56        94.78 o
   3  11  18        396.49        339.61       102.44 o
   4  11  18        292.96        282.68       105.24 o
   5  11  18          2.02         14.55       111.93 o
   6  11  18        516.46        573.63       127.83 o
   0  12  18       6869.97       7271.97       141.10 o
   1  12  18        507.39        447.31        95.55 o
   2  12  18         51.01         42.91        96.08 o
   3  12  18          4.00         15.48        98.31 o
   4  12  18       6637.94       6689.60       152.84 o
   5  12  18         13.70         42.53       116.04 o
   1  13  18        620.88        611.01       102.27 o
   2  13  18        189.63        101.50        99.63 o
   3  13  18         17.81         54.85       108.02 o
   4  13  18        131.05        165.86       118.47 o
   0  14  18       1260.83       1436.98       110.52 o
   1  14  18       1234.67       1135.45       110.71 o
   2  14  18       1234.89       1031.26       115.37 o
   3  14  18        774.00        677.11       117.39 o
   1  15  18       1240.07       1215.32       121.53 o
   2  15  18         65.40         75.74       113.61 o
   1   1  19       6291.43       5240.26       125.81 o
   2   1  19         63.22         47.20        75.75 o
   3   1  19       8724.91       7605.69       154.01 o
   4   1  19        616.51        551.18        92.39 o
   5   1  19       8690.10       8169.80       170.53 o
   6   1  19        200.88        181.54       105.42 o
   7   1  19       1467.52       1459.69       136.69 o
   8   1  19        557.62        549.77       146.12 o
   9   1  19       3006.42       3451.16       244.62 o
   0   2  19      20834.49      17759.62       208.10 o
   1   2  19      28445.77      24015.31       235.29 o
   2   2  19       3119.44       2811.30       108.34 o
   3   2  19      12090.78      10753.31       172.94 o
   4   2  19      14536.63      13296.17       194.10 o
   5   2  19       3546.27       3170.49       130.38 o
   6   2  19       2175.04       2208.07       131.35 o
   7   2  19       2352.08       2259.07       141.81 o
   8   2  19       3784.21       4163.12       184.55 o
   9   2  19        866.75        955.99       197.10 o
   1   3  19       5333.68       4985.00       128.28 o
   2   3  19       1650.26       1578.28       100.15 o
   3   3  19       5600.20       5211.00       137.42 o
   4   3  19       1310.31       1215.21       108.69 o
   5   3  19       1437.64       1293.66       107.76 o
   6   3  19        971.18        862.46       121.15 o
   7   3  19       2377.56       2474.31       140.13 o
   8   3  19        191.64        191.61       137.69 o
   0   4  19       4694.91       4538.11       117.31 o
   1   4  19       3613.64       3414.09       118.87 o
   2   4  19      12993.61      12204.52       183.29 o
   3   4  19       1756.99       1633.50       105.94 o
   4   4  19       3022.71       2746.72       120.24 o
   5   4  19       2033.96       1770.44       114.53 o
   6   4  19        172.22        211.76       112.13 o
   7   4  19        369.50        320.76       117.56 o
   8   4  19        786.18        826.26       143.53 o
   1   5  19          0.59          4.48        78.17 o
   2   5  19        349.34        345.23        88.83 o
   3   5  19        116.00        157.28        95.90 o
   4   5  19        379.67        425.65        97.78 o
   5   5  19        774.14        574.16       100.61 o
   6   5  19         14.35         30.59       102.42 o
   7   5  19        515.00        552.19       121.86 o
   8   5  19         18.68         38.24       133.20 o
   0   6  19       1592.71       1708.79        98.26 o
   1   6  19       3148.01       3307.45       116.17 o
   2   6  19      25103.93      25491.61       240.92 o
   3   6  19       3624.11       3960.37       129.47 o
   4   6  19          3.28         10.63        89.92 o
   5   6  19       1340.19       1413.53       109.98 o
   6   6  19       8744.58       8279.74       173.74 o
   7   6  19        417.75        412.95       123.53 o
   8   6  19         18.54         25.18       130.22 o
   1   7  19        580.50        542.38        81.94 o
   2   7  19         84.17         78.36        85.82 o
   3   7  19       1855.43       1834.74       112.46 o
   4   7  19        202.48        211.77        91.24 o
   5   7  19        383.30        360.14       102.44 o
   6   7  19         90.14        104.66       103.92 o
   7   7  19       1827.56       1753.28       136.33 o
   8   7  19          1.33         -2.43       129.84 o
   0   8  19       1022.40       1068.69        99.33 o
   1   8  19       2124.41       2321.95       105.76 o
   2   8  19       2526.73       2668.16       110.84 o
   3   8  19       3575.81       3478.77       122.89 o
   4   8  19       4667.10       4532.23       132.13 o
   5   8  19       1504.38       1473.92       113.54 o
   6   8  19        513.46        509.27       119.43 o
   7   8  19        716.97        660.30       120.19 o
   1   9  19       2542.33       2607.69       108.40 o
   2   9  19        405.37        354.93        90.69 o
   3   9  19       2676.04       2897.54       114.76 o
   4   9  19        101.72        162.50       103.92 o
   5   9  19       1792.47       1571.64       118.78 o
   6   9  19        434.02        493.93       111.21 o
   7   9  19        621.96        752.64       127.65 o
   0  10  19       5773.85       5776.65       127.94 o
   1  10  19         51.98         59.33        90.29 o
   2  10  19        511.06        470.47        93.87 o
   3  10  19        102.31        129.85       100.56 o
   4  10  19       2636.22       2782.30       125.76 o
   5  10  19        156.76        158.21       110.26 o
   6  10  19        204.66        215.49       117.36 o
   1  11  19       4924.56       4920.10       125.59 o
   2  11  19        161.56        131.72        92.35 o
   3  11  19       2965.01       3172.38       120.93 o
   4  11  19        109.32        115.48       103.17 o
   5  11  19       1944.84       1838.18       120.09 o
   6  11  19         35.39         55.03       120.14 o
   0  12  19        494.39        425.10        97.60 o
   1  12  19       1297.07       1363.71       108.48 o
   2  12  19        323.36        313.10       101.88 o
   3  12  19       1299.83       1414.08       107.73 o
   4  12  19        249.90        223.52       112.51 o
   5  12  19        583.38        534.47       123.73 o
   1  13  19       1295.45       1336.96       109.59 o
   2  13  19         47.19         37.68       100.93 o
   3  13  19       2307.79       2246.55       136.93 o
   4  13  19         36.75         52.42       112.49 o
   0  14  19       1265.19       1239.64       114.82 o
   1  14  19        149.06        148.51       103.92 o
   2  14  19        219.47        274.64       110.64 o
   3  14  19         18.08         73.32       119.21 o
   1  15  19       1184.97       1132.01       116.86 o
   1   0  20       1026.84        892.08        81.79 o
   2   0  20       1053.74       1076.56       102.52 o
   3   0  20       7777.80       7204.36       148.02 o
   4   0  20      62930.02      56709.29       379.90 o
   5   0  20       3915.67       3485.63       131.91 o
   6   0  20          9.67         60.82       108.39 o
   7   0  20       1199.39       1190.57       131.81 o
   8   0  20       6618.89       7813.44       222.51 o
   1   1  20        651.40        682.85        89.98 o
   2   1  20        255.90        253.77        88.63 o
   3   1  20         17.33        -92.90        92.90 o
   4   1  20        556.96        505.23       100.04 o
   5   1  20       6383.94       5911.55       154.27 o
   6   1  20        162.89        137.69       106.91 o
   7   1  20         17.75         26.12       120.14 o
   8   1  20        506.89        529.22       147.24 o
   0   2  20      14983.89      13148.21       181.75 o
   1   2  20        443.87        308.69        82.87 o
   2   2  20       6172.54       5355.55       130.78 o
   3   2  20         22.08        -40.30        88.24 o
   4   2  20        761.67        484.78       113.12 o
   5   2  20       1156.59        975.40       104.56 o
   6   2  20       4858.81       4614.94       158.35 o
   7   2  20        194.80        151.87       121.09 o
   8   2  20        946.61       1060.97       151.01 o
   1   3  20        706.59        613.05        82.70 o
   2   3  20        275.34        253.40        83.22 o
   3   3  20       1442.87       1269.95       100.49 o
   4   3  20        165.67        162.51        93.10 o
   5   3  20        987.50       1022.68       107.16 o
   6   3  20        134.10        150.38       105.04 o
   7   3  20          2.89          8.21       122.75 o
   8   3  20         40.20         74.81       134.51 o
   0   4  20       2542.21       2444.59       100.79 o
   1   4  20       3957.17       3617.31       117.77 o
   2   4  20      30931.31      30077.53       262.30 o
   3   4  20       1678.72       1729.53       105.55 o
   4   4  20       1745.28       1810.35       113.02 o
   5   4  20       1188.89       1142.13       104.93 o
   6   4  20       8885.86       8512.82       180.16 o
   7   4  20        285.69        254.13       119.97 o
   8   4  20        128.89        203.92       134.51 o
   1   5  20      10606.05      10508.02       161.74 o
   2   5  20        395.31        419.89        89.58 o
   3   5  20       2712.72       2677.48       119.84 o
   4   5  20       1092.89        957.06       102.13 o
   5   5  20       1324.59       1258.73       110.73 o
   6   5  20        452.04        447.11       111.41 o
   7   5  20       4489.23       4340.22       164.25 o
   8   5  20         28.57         23.13       129.10 o
   0   6  20       1561.32       1492.91        92.84 o
   1   6  20       7990.63       8057.80       147.62 o
   2   6  20       1555.27       1521.96       111.51 o
   3   6  20       1193.62       1237.06       108.11 o
   4   6  20          1.56          8.77        89.92 o
   5   6  20        593.30        453.51       100.41 o
   6   6  20        737.92        609.57       113.10 o
   7   6  20        286.70        204.68       118.11 o
   8   6  20          0.34         13.43       128.16 o
   1   7  20       1442.39       1410.29        92.64 o
   2   7  20        231.22        256.37        85.83 o
   3   7  20        589.96        711.45        99.66 o
   4   7  20          9.88         26.12        91.78 o
   5   7  20       2193.31       2087.98       119.76 o
   6   7  20        144.96        228.55       110.26 o
   7   7  20        918.74        876.90       121.51 o
   0   8  20        482.74        519.18        86.22 o
   1   8  20       1371.19       1381.56        96.92 o
   2   8  20       5437.68       5392.77       130.37 o
   3   8  20        155.23        185.27        93.29 o
   4   8  20       1766.37       1642.53       114.87 o
   5   8  20        253.04        221.85       101.69 o
   6   8  20       5916.30       5685.45       157.46 o
   7   8  20         72.59         73.32       125.56 o
   1   9  20       1368.40       1370.47       100.84 o
   2   9  20       1226.95       1298.61       101.95 o
   3   9  20       1099.20       1064.15       105.67 o
   4   9  20        255.77        223.90       108.22 o
   5   9  20       2341.89       2101.06       125.73 o
   6   9  20         72.28         58.58       107.83 o
   7   9  20        361.63        429.35       127.63 o
   0  10  20      14417.30      14195.14       177.49 o
   1  10  20       2474.30       2555.29       114.55 o
   2  10  20       2512.79       2693.56       112.12 o
   3  10  20       2218.22       2307.48       124.43 o
   4  10  20       5214.71       5083.54       139.25 o
   5  10  20        978.79        957.59       118.90 o
   6  10  20        491.83        449.72       122.79 o
   1  11  20        216.07        191.62        92.17 o
   2  11  20         37.25         68.65        97.01 o
   3  11  20        622.26        605.42       103.76 o
   4  11  20        687.80        716.48       110.30 o
   5  11  20        145.41        125.37       106.53 o
   6  11  20        195.34        168.10       122.77 o
   0  12  20       6480.53       6750.99       140.49 o
   1  12  20          7.36         13.62        96.08 o
   2  12  20        158.23        197.39       101.68 o
   3  12  20          4.67          4.48       106.52 o
   4  12  20       6218.66       5830.02       149.04 o
   5  12  20         35.67         43.65       113.99 o
   1  13  20          7.74         -8.21        98.13 o
   2  13  20          1.18         26.68       101.86 o
   3  13  20          0.51         40.67       108.95 o
   4  13  20          1.67          8.02       115.48 o
   0  14  20        636.96        707.30       114.03 o
   1  14  20         60.79         60.07       105.22 o
   2  14  20       4711.45       4609.86       146.09 o
   3  14  20        184.52        126.50       118.66 o
   1   1  21      12167.43      10795.54       163.05 o
   2   1  21          0.29         35.26        78.35 o
   3   1  21       9772.99       8540.19       154.63 o
   4   1  21         23.15         10.26       105.22 o
   5   1  21       2346.96       2252.99       115.49 o
   6   1  21          1.82         15.67        99.99 o
   7   1  21       1063.94       1031.40       131.80 o
   8   1  21         48.56         46.83       134.88 o
   0   2  21      17949.39      14805.54       182.89 o
   1   2  21        986.51        849.79        86.27 o
   2   2  21       6752.98       6076.77       137.39 o
   3   2  21          8.29         25.37        85.07 o
   4   2  21      19899.41      18728.77       227.18 o
   5   2  21          4.67         18.66        90.48 o
   6   2  21       2065.17       2159.96       129.46 o
   7   2  21        218.88        170.72       119.04 o
   8   2  21       3967.52       4538.27       185.68 o
   1   3  21       1789.40       1530.19        92.87 o
   2   3  21          5.02         11.94        84.51 o
   3   3  21       3987.43       3768.91       120.91 o
   4   3  21        183.84        157.66        98.89 o
   5   3  21        768.50        690.82       102.10 o
   6   3  21        265.39        270.55       110.65 o
   7   3  21       6469.90       6430.70       182.25 o
   8   3  21         71.75         42.91       134.51 o
   0   4  21        831.40        641.10        83.45 o
   1   4  21        508.45        514.18        84.36 o
   2   4  21       9339.44       8626.36       165.85 o
   3   4  21        922.19        836.38        98.57 o
   4   4  21        425.77        394.69        96.11 o
   5   4  21       1217.16       1174.62       107.36 o
   6   4  21       2595.74       2350.50       127.63 o
   7   4  21         20.86         13.99       119.95 o
   8   4  21        466.04        484.80       136.78 o
   1   5  21        414.90        311.28        84.17 o
   2   5  21        303.51        358.08        89.75 o
   3   5  21       1230.49       1230.95       106.81 o
   4   5  21         19.22         46.83        93.84 o
   5   5  21        159.91        142.73        94.03 o
   6   5  21        182.60        205.98       109.33 o
   7   5  21          6.19          1.49       115.10 o
   8   5  21         50.52         52.05       131.90 o
   0   6  21       2243.08       2164.84        97.75 o
   1   6  21          2.56         11.19        76.11 o
   2   6  21      24923.40      24686.87       234.53 o
   3   6  21        163.88        142.73        91.24 o
   4   6  21        338.45        370.40        93.86 o
   5   6  21       1002.32        933.96       102.86 o
   6   6  21      10822.87      10148.42       189.53 o
   7   6  21        300.67        263.83       123.33 o
   8   6  21          0.89          8.21       133.20 o
   1   7  21         98.82         78.17        81.90 o
   2   7  21        808.89        775.79        92.77 o
   3   7  21       3732.06       3355.70       128.89 o
   4   7  21          0.04         13.62        91.60 o
   5   7  21        260.52        189.20       100.38 o
   6   7  21          1.40         11.01       113.42 o
   7   7  21       1443.11       1416.77       132.19 o
   0   8  21      14532.91      14760.15       178.78 o
   1   8  21        275.43        312.54        89.75 o
   2   8  21        121.98        116.23        93.10 o
   3   8  21       2457.50       2456.47       119.23 o
   4   8  21       4125.79       4028.18       138.99 o
   5   8  21        623.52        526.66       104.70 o
   6   8  21        322.59        313.28       117.92 o
   7   8  21        783.46        730.31       127.85 o
   1   9  21       6356.16       6468.71       136.42 o
   2   9  21        661.16        758.13        95.93 o
   3   9  21        335.58        360.13        98.15 o
   4   9  21         61.72         66.79       100.56 o
   5   9  21       1774.09       1819.02       120.46 o
   6   9  21          1.59         12.13       108.76 o
   0  10  21       8904.23       8539.56       149.59 o
   1  10  21         54.11         59.89        89.18 o
   2  10  21        860.92        837.36        99.12 o
   3  10  21        161.92        159.52        98.51 o
   4  10  21       3987.39       3942.35       135.21 o
   5  10  21          5.46         14.55       111.37 o
   6  10  21        477.30        455.13       118.68 o
   1  11  21       1524.86       1544.69       104.57 o
   2  11  21          4.18         20.33        94.02 o
   3  11  21       3898.20       4061.78       131.47 o
   4  11  21         45.01         49.25       110.44 o
   5  11  21       3160.95       2981.75       137.74 o
   0  12  21        567.26        527.95       100.59 o
   1  12  21       1239.85       1337.87       108.84 o
   2  12  21        471.23        398.59       101.14 o
   3  12  21       1405.77       1491.44       120.61 o
   4  12  21        942.41        845.92       124.31 o
   5  12  21         14.67         49.81       123.50 o
   1  13  21       2663.96       2720.72       122.39 o
   2  13  21        460.12        394.67       105.43 o
   3  13  21       2178.56       2206.72       125.71 o
   4  13  21         10.41         21.83       107.08 o
   0  14  21       1189.40       1155.37       114.25 o
   1  14  21        507.19        527.54       116.44 o
   2  14  21         88.63        141.41       116.04 o
   0   0  22      54902.64      48255.07       314.60 o
   1   0  22       1705.33       1501.68        95.48 o
   2   0  22       1360.31       1435.57        96.00 o
   3   0  22        511.10        458.18        89.58 o
   4   0  22      17452.80      15961.57       210.45 o
   5   0  22        689.37        571.32        98.36 o
   6   0  22        390.41        373.95       116.44 o
   7   0  22         12.31         33.21       117.16 o
   8   0  22       2535.16       3124.00       170.20 o
   1   1  22         19.64         71.26        84.88 o
   2   1  22         33.34         49.62        77.42 o
   3   1  22         25.97        -69.03        95.70 o
   4   1  22       2494.50       2197.00       118.13 o
   5   1  22       2026.34       1912.36       118.26 o
   6   1  22          0.42         11.57       106.71 o
   7   1  22        227.68        207.85       120.90 o
   8   1  22        250.70        269.61       138.63 o
   0   2  22        424.42        582.64        88.09 o
   1   2  22        215.26        197.22        78.37 o
   2   2  22       7893.21       7112.80       145.01 o
   3   2  22         73.94         61.94        87.13 o
   4   2  22       2894.97       2470.61       129.57 o
   5   2  22         86.86         92.91        93.84 o
   6   2  22       2763.62       2715.81       133.44 o
   7   2  22         28.98         54.29       121.63 o
   8   2  22       1999.32       2104.72       165.48 o
   1   3  22       3124.87       2689.65       103.82 o
   2   3  22        345.59        380.31        86.59 o
   3   3  22       4200.66       3821.22       125.41 o
   4   3  22        185.12        229.31        98.89 o
   5   3  22       4348.27       3994.42       134.17 o
   6   3  22        142.29         79.85       107.09 o
   7   3  22        919.35        857.14       133.65 o
   8   3  22        375.68        295.38       131.92 o
   0   4  22       8966.76       8526.84       145.51 o
   1   4  22        123.98        118.66        78.36 o
   2   4  22      14895.88      14143.75       183.56 o
   3   4  22        173.42        173.33        99.26 o
   4   4  22       3747.93       3502.18       121.41 o
   5   4  22         31.62         47.39        96.82 o
   6   4  22       6391.34       6253.80       159.60 o
   7   4  22        148.99        209.70       116.61 o
   8   4  22        426.94        445.22       137.52 o
   1   5  22       3429.14       3394.96       108.88 o
   2   5  22       2313.95       2239.24       108.59 o
   3   5  22       7638.16       7514.35       152.18 o
   4   5  22        633.55        552.08        95.56 o
   5   5  22        873.78        808.63       104.16 o
   6   5  22         12.15         22.39       113.05 o
   7   5  22       1927.05       1819.69       130.93 o
   8   5  22          6.50         12.87       133.95 o
   0   6  22       1652.91       1639.92        95.27 o
   1   6  22       1132.26       1145.72        89.25 o
   2   6  22        799.80        767.21       100.61 o
   3   6  22          2.45          4.29        88.05 o
   4   6  22       1546.22       1414.12       107.57 o
   5   6  22        164.79        148.14       101.68 o
   6   6  22        641.97        553.35       110.11 o
   7   6  22         91.69         90.67       120.71 o
   1   7  22       8142.31       8167.50       146.22 o
   2   7  22         83.57         77.24        93.28 o
   3   7  22       2661.80       2545.69       116.26 o
   4   7  22        196.24        238.26       103.74 o
   5   7  22       3886.10       3803.48       129.42 o
   6   7  22         10.10         45.52       110.63 o
   7   7  22        671.43        666.25       118.69 o
   0   8  22        163.33        121.27        84.52 o
   1   8  22       1808.52       1718.92       103.49 o
   2   8  22      14320.27      14180.68       185.06 o
   3   8  22        337.30        299.86        97.03 o
   4   8  22       1280.23       1159.10       114.45 o
   5   8  22        134.55        123.32       105.78 o
   6   8  22       4018.93       4218.77       140.63 o
   7   8  22        131.59         92.35       124.81 o
   1   9  22       2160.03       2090.86       109.11 o
   2   9  22          0.28         19.21        90.48 o
   3   9  22        354.45        380.66       104.31 o
   4   9  22         52.79         57.65       100.74 o
   5   9  22       1686.27       1624.68       118.77 o
   6   9  22         58.29         51.68       113.24 o
   0  10  22       4943.51       4779.43       128.03 o
   1  10  22        359.72        420.59        93.30 o
   2  10  22        176.82        165.86        91.05 o
   3  10  22        174.75        173.51       101.68 o
   4  10  22       6378.38       6281.79       150.20 o
   5  10  22        195.73        179.11       112.50 o
   6  10  22        130.48        158.58       117.54 o
   1  11  22        492.24        463.36        98.34 o
   2  11  22        603.74        682.86       110.67 o
   3  11  22        234.86        205.80       101.69 o
   4  11  22        119.50        133.21       116.04 o
   5  11  22          4.45         25.74       121.26 o
   0  12  22       3612.27       3757.51       124.71 o
   1  12  22       1575.28       1535.69       110.92 o
   2  12  22        104.17        117.35       103.54 o
   3  12  22         16.94         24.07       113.61 o
   4  12  22       6558.83       6499.39       157.49 o
   1  13  22        526.41        469.51       110.29 o
   2  13  22        412.56        461.08       110.65 o
   3  13  22         57.48         88.62       109.88 o
   0  14  22        376.90        395.76       109.34 o
   1  14  22         64.85         73.88       112.31 o
   1   1  23       7865.44       7146.44       139.00 o
   2   1  23        421.41        360.36        88.08 o
   3   1  23        527.92        469.57        95.37 o
   4   1  23        845.39        830.51       103.79 o
   5   1  23       3495.93       3113.42       129.23 o
   6   1  23         92.65        131.34       102.61 o
   7   1  23        590.22        696.47       128.40 o
   8   1  23        304.00        269.24       141.62 o
   0   2  23      26005.97      23437.13       221.68 o
   1   2  23       2674.61       2454.76        98.92 o
   2   2  23       4524.04       4106.83       124.90 o
   3   2  23         13.81         72.38        87.31 o
   4   2  23      15988.38      15067.12       198.98 o
   5   2  23        937.58        933.94       108.83 o
   6   2  23        964.02        956.13       118.16 o
   7   2  23         46.28        100.55       120.14 o
   8   2  23       3122.24       3413.17       171.38 o
   1   3  23       1354.99       1086.99        88.34 o
   2   3  23         71.29         78.36        80.41 o
   3   3  23       3267.38       3021.87       125.31 o
   4   3  23        108.99        106.72        96.83 o
   5   3  23        149.81        123.14       104.85 o
   6   3  23         55.46         57.83       106.53 o
   7   3  23       1576.74       1693.47       139.86 o
   8   3  23         14.29         13.06       134.88 o
   0   4  23        377.55        315.56        80.62 o
   1   4  23         13.44         17.91        78.17 o
   2   4  23       9016.46       8301.09       159.15 o
   3   4  23       1123.07       1028.98        99.71 o
   4   4  23       1829.48       1688.30       112.45 o
   5   4  23          8.03         24.81        94.58 o
   6   4  23       4973.85       4596.53       149.91 o
   7   4  23         24.49         21.64       123.50 o
   8   4  23        731.34        778.81       140.53 o
   1   5  23        137.66        121.46        81.53 o
   2   5  23        216.77        186.96        91.99 o
   3   5  23        167.84        142.36        92.73 o
   4   5  23        214.51        217.55        99.07 o
   5   5  23         73.20        105.59       102.61 o
   6   5  23         13.63         19.96       102.79 o
   7   5  23        122.20         85.07       120.89 o
   0   6  23        115.18        125.93        79.67 o
   1   6  23       1349.05       1272.68        92.81 o
   2   6  23      24828.59      24539.05       231.43 o
   3   6  23       3592.60       3358.27       121.76 o
   4   6  23         27.47         43.28        95.89 o
   5   6  23        271.19        273.35       104.11 o
   6   6  23       6032.66       5914.24       159.16 o
   7   6  23        306.73        310.48       122.40 o
   1   7  23        627.27        595.01        90.71 o
   2   7  23        306.37        260.11        93.86 o
   3   7  23        425.86        438.53       100.21 o
   4   7  23         51.47         65.11        97.94 o
   5   7  23        147.79        115.11       110.08 o
   6   7  23         60.52         66.60       109.70 o
   7   7  23       1300.91       1218.54       128.63 o
   0   8  23      13272.64      13239.29       169.87 o
   1   8  23        234.17        236.22        91.43 o
   2   8  23         17.46         52.61        88.43 o
   3   8  23         76.49        131.53        94.77 o
   4   8  23       5979.38       5807.44       144.20 o
   5   8  23         65.86         93.28       103.54 o
   6   8  23        498.42        483.13       123.53 o
   1   9  23       1483.68       1440.71       101.21 o
   2   9  23         10.79         34.33        93.28 o
   3   9  23        654.13        606.18       102.27 o
   4   9  23          2.66         21.83        98.50 o
   5   9  23       1586.63       1569.48       127.35 o
   6   9  23          0.01         38.62       113.05 o
   0  10  23       3512.15       3577.21       119.67 o
   1  10  23       1387.86       1355.05       102.32 o
   2  10  23          1.03         28.92        92.53 o
   3  10  23       2829.83       2717.49       116.99 o
   4  10  23       1650.81       1739.30       119.89 o
   5  10  23        397.26        325.80       115.13 o
   1  11  23       3209.24       3229.96       123.37 o
   2  11  23        552.35        494.72       106.74 o
   3  11  23        453.18        542.08       110.66 o
   4  11  23        165.15        160.08       106.35 o
   5  11  23       1332.66       1268.22       123.22 o
   0  12  23       1907.96       1967.80       114.86 o
   1  12  23          0.42         17.91        96.45 o
   2  12  23       1006.80        893.01       111.63 o
   3  12  23        198.91        137.13       106.16 o
   4  12  23       1123.59       1045.18       123.76 o
   1  13  23        262.13        258.04       111.39 o
   2  13  23        140.87        148.13       111.94 o
   3  13  23       2589.97       2412.68       137.32 o
   0  14  23       1497.37       1362.24       127.52 o
   0   0  24      42070.28      38717.70       277.44 o
   1   0  24       2596.89       2528.52        99.09 o
   2   0  24       7411.14       7024.32       138.89 o
   3   0  24       3815.87       3830.74       124.80 o
   4   0  24      10244.73       9431.49       166.35 o
   5   0  24       2066.05       2197.19       121.99 o
   6   0  24        210.97        288.45       102.06 o
   7   0  24       1453.20       1596.81       139.48 o
   8   0  24       5735.47       6207.03       204.95 o
   1   1  24       1636.21       1527.00        93.78 o
   2   1  24        723.22        674.42        86.05 o
   3   1  24        233.96        200.21        94.23 o
   4   1  24        211.45        147.40        93.29 o
   5   1  24        506.85        454.60       100.40 o
   6   1  24          7.13         24.44       112.49 o
   7   1  24        117.71         96.45       123.13 o
   8   1  24        194.11        264.37       143.10 o
   0   2  24       1621.25       1424.79       100.50 o
   1   2  24         59.23        132.09        84.51 o
   2   2  24       6668.94       6089.20       141.61 o
   3   2  24        141.52        119.41        92.35 o
   4   2  24       1296.50       1080.05       113.35 o
   5   2  24         49.94         44.59        94.03 o
   6   2  24       2154.66       2160.30       124.23 o
   7   2  24         14.89         37.87       121.63 o
   8   2  24         85.08        102.98       141.23 o
   1   3  24       4975.34       4412.96       115.95 o
   2   3  24         10.10         26.30        81.15 o
   3   3  24       4423.87       4072.52       129.53 o
   4   3  24        346.41        227.28       101.51 o
   5   3  24       2075.28       1932.99       118.44 o
   6   3  24        351.77        367.59       116.81 o
   7   3  24        710.75        787.22       127.10 o
   8   3  24        253.40        235.46       135.08 o
   0   4  24       2784.78       2695.03       100.78 o
   1   4  24       5863.31       5429.61       122.95 o
   2   4  24       8821.59       8488.34       151.39 o
   3   4  24       3362.43       3268.20       121.38 o
   4   4  24       1649.90       1546.84       109.45 o
   5   4  24       1094.44       1103.52       109.03 o
   6   4  24       2867.14       2907.08       135.68 o
   7   4  24        616.16        664.37       124.29 o
   1   5  24       3094.23       2984.54       106.78 o
   2   5  24        254.06        235.10        89.38 o
   3   5  24       8035.94       7649.06       157.24 o
   4   5  24        255.22        218.31        97.02 o
   5   5  24        692.08        707.36       109.00 o
   6   5  24         10.81         20.71       111.56 o
   7   5  24       2685.22       2737.50       150.41 o
   0   6  24       1133.56       1100.11        93.73 o
   1   6  24         11.32         40.86        81.15 o
   2   6  24       2430.16       2267.11       115.50 o
   3   6  24         32.30         62.87        94.96 o
   4   6  24       2548.87       2416.84       118.85 o
   5   6  24          0.00         25.56       102.04 o
   6   6  24        682.27        635.66       114.96 o
   7   6  24          0.40         16.60       116.22 o
   1   7  24       3891.11       3853.81       121.60 o
   2   7  24         98.74        148.51        94.03 o
   3   7  24       4575.60       4407.46       130.81 o
   4   7  24        530.94        636.55       108.98 o
   5   7  24       3956.90       3960.81       137.08 o
   6   7  24        132.99        104.29       109.33 o
   7   7  24        790.13        740.20       131.21 o
   0   8  24        439.91        382.74        88.08 o
   1   8  24       3806.97       3750.30       120.46 o
   2   8  24       1968.62       2086.04       107.60 o
   3   8  24       1262.66       1308.83       110.91 o
   4   8  24        203.37        185.27       102.24 o
   5   8  24        460.12        472.67       115.70 o
   6   8  24       2053.90       2095.26       131.68 o
   1   9  24       1525.62       1522.15       101.03 o
   2   9  24        410.31        373.77        97.03 o
   3   9  24        472.49        498.25        97.97 o
   4   9  24        248.88        237.15       108.03 o
   5   9  24       1062.67       1014.37       117.60 o
   6   9  24        185.54        176.68       118.66 o
   0  10  24       7951.82       8135.59       146.63 o
   1  10  24         15.63         31.15        91.41 o
   2  10  24          7.54         36.94        95.33 o
   3  10  24         77.84         72.57       106.15 o
   4  10  24       3285.99       3574.67       135.33 o
   5  10  24          2.80         23.13       111.93 o
   1  11  24        211.44        191.80        99.82 o
   2  11  24          9.12         18.84        98.87 o
   3  11  24        282.05        359.73       108.03 o
   4  11  24          7.37         19.77       111.56 o
   0  12  24       3624.84       3419.28       130.87 o
   1  12  24        477.34        439.08       107.86 o
   2  12  24       1258.11       1346.04       113.70 o
   3  12  24        140.86        121.83       112.50 o
   4  12  24        903.85        878.55       116.66 o
   1  13  24        525.94        540.79       109.35 o
   2  13  24        131.99        146.08       110.26 o
   1   1  25       2660.17       2397.56        99.65 o
   2   1  25        139.27        136.57        87.50 o
   3   1  25       1954.99       1936.49       112.10 o
   4   1  25         79.92         91.98        98.32 o
   5   1  25       4492.51       4328.10       140.34 o
   6   1  25        349.45        395.58       114.20 o
   7   1  25       2154.14       2351.18       145.51 o
   8   1  25          4.70         22.95       138.98 o
   0   2  25       9269.87       8889.69       146.99 o
   1   2  25       9157.66       8957.58       146.40 o
   2   2  25        186.89        214.38        83.59 o
   3   2  25       8908.85       8715.32       159.07 o
   4   2  25       5331.03       5169.94       139.14 o
   5   2  25       3043.18       3227.43       128.99 o
   6   2  25        171.53        202.80       112.50 o
   7   2  25        795.30       1020.37       133.45 o
   1   3  25       2152.20       1899.74        95.30 o
   2   3  25          1.21         40.48        83.20 o
   3   3  25       4388.47       4144.10       123.71 o
   4   3  25       1020.98        994.11       103.80 o
   5   3  25        163.79        169.59        99.63 o
   6   3  25        306.09        312.54       109.71 o
   7   3  25        794.53        809.65       126.92 o
   0   4  25        112.92        156.16        83.02 o
   1   4  25          1.95        -12.69        79.10 o
   2   4  25      11512.67      10954.70       164.28 o
   3   4  25        421.92        341.50       102.26 o
   4   4  25        833.33        875.62       103.41 o
   5   4  25          4.21         28.73       103.91 o
   6   4  25       1975.25       2004.73       129.44 o
   7   4  25        141.54        127.24       125.75 o
   1   5  25        227.31        235.66        85.83 o
   2   5  25          2.27         20.89        89.92 o
   3   5  25         52.59         -2.98        94.59 o
   4   5  25         13.98         22.20       104.10 o
   5   5  25        155.69        176.68       103.36 o
   6   5  25          2.08          4.10       116.22 o
   7   5  25         12.11         47.20       120.14 o
   0   6  25        456.93        373.23        92.19 o
   1   6  25       1442.33       1453.85       101.78 o
   2   6  25       9219.06       9181.34       156.05 o
   3   6  25       1188.18       1212.10       104.93 o
   4   6  25        656.22        690.36       105.45 o
   5   6  25       3022.33       2864.19       132.14 o
   6   6  25       2383.66       2305.54       134.51 o
   7   6  25       1993.99       2057.22       137.46 o
   1   7  25        202.63        196.09        95.16 o
   2   7  25        450.67        400.09        97.60 o
   3   7  25        228.27        238.45       100.19 o
   4   7  25          6.78         15.11       100.74 o
   5   7  25          2.33          9.14       111.37 o
   6   7  25         24.87         28.92       116.97 o
   0   8  25       9203.24       9286.15       148.12 o
   1   8  25        529.83        473.27        94.06 o
   2   8  25          4.73         41.41        90.66 o
   3   8  25          3.14         -0.75       103.35 o
   4   8  25       6014.70       5991.64       148.49 o
   5   8  25        282.83        242.37       110.64 o
   6   8  25        196.01        217.36       123.89 o
   1   9  25        980.25       1036.78        96.70 o
   2   9  25         41.43         41.42        93.47 o
   3   9  25        736.18        675.45       103.40 o
   4   9  25          2.82         16.98       106.89 o
   5   9  25       1989.54       2095.94       124.58 o
   0  10  25       1475.37       1493.26       107.56 o
   1  10  25       1300.41       1253.73       107.54 o
   2  10  25          0.83         26.86       101.67 o
   3  10  25        919.92        870.01       114.98 o
   4  10  25        464.02        465.95       111.96 o
   5  10  25        668.48        593.46       120.93 o
   1  11  25       2194.84       2137.21       116.56 o
   2  11  25         20.59         51.49        99.81 o
   3  11  25       1319.06       1326.86       115.57 o
   4  11  25        164.93        131.53       114.74 o
   0  12  25        948.16        941.31       121.14 o
   1  12  25        364.13        327.28       103.75 o
   2  12  25        391.12        392.04       109.16 o
   3  12  25          2.57         19.77       114.73 o
   1  13  25        886.82        828.71       115.35 o
   2   0  26       6443.72       6140.52       130.49 o
   3   0  26       4820.31       5036.74       140.23 o
   4   0  26       4051.31       3832.80       131.15 o
   5   0  26       4648.32       5033.78       138.29 o
   6   0  26       1386.81       1498.02       119.31 o
   7   0  26       1080.50       1235.21       138.32 o
   1   1  26        540.39        523.69        84.54 o
   2   1  26       1167.71       1129.47        91.31 o
   3   1  26       1750.34       1656.12       106.47 o
   4   1  26         94.43        101.86        94.96 o
   5   1  26         88.11         50.19        99.25 o
   6   1  26        135.41        161.20       105.04 o
   7   1  26          3.11         19.59       126.11 o
   0   2  26       2551.23       2301.09       105.61 o
   1   2  26         11.27         72.38        81.90 o
   2   2  26       3758.22       3792.07       119.74 o
   3   2  26       1307.55       1227.39       105.69 o
   4   2  26        676.54        614.05        99.85 o
   5   2  26         17.14         -2.98       100.55 o
   6   2  26       2154.69       2261.07       128.71 o
   7   2  26          1.24         28.92       126.30 o
   1   3  26       1673.58       1577.10        95.26 o
   2   3  26         69.37         96.64        87.31 o
   3   3  26         60.45         75.18        98.88 o
   4   3  26          5.13         20.15        96.82 o
   5   3  26        540.26        453.11       107.87 o
   6   3  26          3.12         21.08       107.45 o
   7   3  26        611.32        741.25       134.37 o
   0   4  26        121.12        177.43        81.16 o
   1   4  26       5265.93       4993.03       123.99 o
   2   4  26       5384.91       4855.53       129.23 o
   3   4  26       4366.62       4337.49       126.50 o
   4   4  26        700.62        636.82       102.65 o
   5   4  26       3021.20       3032.89       127.85 o
   6   4  26       1020.76       1002.23       122.08 o
   7   4  26       1666.25       1924.28       138.37 o
   1   5  26       1443.35       1361.78       100.10 o
   2   5  26        476.82        388.54        94.05 o
   3   5  26       5138.53       5061.23       132.92 o
   4   5  26        469.22        450.11       103.20 o
   5   5  26       1942.45       1899.58       124.40 o
   6   5  26        373.13        358.82       120.54 o
   7   5  26       1632.06       1687.08       140.42 o
   0   6  26        112.01        140.30        81.16 o
   1   6  26        706.46        657.00        94.44 o
   2   6  26       1299.80       1195.77       101.58 o
   3   6  26       1210.52       1127.33       112.58 o
   4   6  26        470.73        477.72       105.06 o
   5   6  26         85.50         66.60       113.62 o
   6   6  26        795.90        835.03       124.86 o
   7   6  26          9.42         18.66       104.47 o
   1   7  26       1419.01       1447.20       100.46 o
   2   7  26        235.90        245.36        93.48 o
   3   7  26        191.02        150.01       102.06 o
   4   7  26        197.58        162.69       103.36 o
   5   7  26       1969.85       2093.57       123.46 o
   6   7  26          0.72         24.25       111.00 o
   0   8  26        492.62        442.09        92.93 o
   1   8  26       3501.77       3592.24       120.98 o
   2   8  26       1494.67       1444.40       105.51 o
   3   8  26       3208.91       3102.93       121.88 o
   4   8  26         12.49         22.20        99.62 o
   5   8  26       1414.62       1392.67       126.03 o
   6   8  26        676.13        703.57       119.63 o
   1   9  26       1970.39       1899.28       108.90 o
   2   9  26        419.65        398.40       107.11 o
   3   9  26        375.21        401.93       103.93 o
   4   9  26         24.95         44.77       102.42 o
   5   9  26        913.13        886.78       125.62 o
   0  10  26       6427.29       6892.71       140.48 o
   1  10  26        831.04        768.62       106.58 o
   2  10  26        161.21        137.32       107.65 o
   3  10  26        308.37        270.74       108.41 o
   4  10  26       5121.94       5189.13       150.81 o
   5  10  26        247.04        176.50       109.71 o
   1  11  26          7.87         28.73        98.87 o
   2  11  26        120.00        131.90       103.17 o
   3  11  26         52.50         45.71       112.31 o
   4  11  26          7.40         48.13       114.73 o
   0  12  26       1370.63       1339.21       122.29 o
   1  12  26        299.78        253.20       105.79 o
   2  12  26       3013.12       2979.74       135.11 o
   3  12  26        780.80        657.70       115.53 o
   1   1  27       6301.66       6099.66       133.65 o
   2   1  27          1.32         24.62        85.81 o
   3   1  27       2888.73       2954.96       123.75 o
   4   1  27         88.26         94.96        93.47 o
   5   1  27       3167.52       3148.39       128.61 o
   6   1  27        507.82        503.85       113.46 o
   7   1  27       1080.93       1314.91       140.56 o
   0   2  27        556.67        560.08        85.85 o
   1   2  27       5014.33       5223.09       127.90 o
   2   2  27        221.04        205.05        90.49 o
   3   2  27       3929.41       3982.08       127.59 o
   4   2  27       2208.62       2071.42       117.70 o
   5   2  27       3001.56       3106.71       129.91 o
   6   2  27        138.15        195.90       116.98 o
   7   2  27        770.99        863.01       130.83 o
   1   3  27       1910.41       1763.20        99.20 o
   2   3  27         80.26         76.49        88.80 o
   3   3  27       2282.99       2267.46       113.61 o
   4   3  27        120.23        138.43        98.51 o
   5   3  27        693.04        703.43       107.88 o
   6   3  27         70.26         76.12       109.51 o
   7   3  27       1223.26       1377.73       134.04 o
   0   4  27        116.64        139.93        80.78 o
   1   4  27        261.54        285.11        86.95 o
   2   4  27       2706.39       2663.72       111.40 o
   3   4  27        327.23        265.15        97.59 o
   4   4  27        898.92        842.23       108.45 o
   5   4  27         31.48         24.63       107.08 o
   6   4  27       1664.94       1586.91       125.68 o
   7   4  27         37.25         55.22       124.06 o
   1   5  27        633.79        624.67        92.76 o
   2   5  27        161.13        162.13        91.05 o
   3   5  27         54.46         34.14        95.89 o
   4   5  27        103.07        118.10       101.68 o
   5   5  27        250.73        309.73       112.70 o
   6   5  27         33.43         38.43       113.05 o
   7   5  27          6.26          0.00       133.95 o
   0   6  27       4156.96       3905.61       123.11 o
   1   6  27       4768.04       4625.17       130.83 o
   2   6  27        817.50        773.69        98.18 o
   3   6  27       3956.37       3823.12       128.87 o
   4   6  27       2193.95       2057.75       119.00 o
   5   6  27       1402.94       1456.36       122.48 o
   6   6  27        826.56        771.21       129.34 o
   1   7  27       2455.85       2256.54       109.31 o
   2   7  27        421.05        425.83        96.66 o
   3   7  27         91.72         66.60       101.30 o
   4   7  27        294.14        280.44        96.84 o
   5   7  27        262.04        251.33       113.26 o
   6   7  27         41.27         61.75       112.87 o
   0   8  27       6149.29       6320.26       137.67 o
   1   8  27       1025.66        970.72       106.59 o
   2   8  27        295.01        232.49        97.40 o
   3   8  27        205.49        166.99       101.31 o
   4   8  27       1195.40       1323.43       117.99 o
   5   8  27        750.29        737.39       114.41 o
   1   9  27       1716.66       1855.79       115.41 o
   2   9  27        106.24         81.90        97.57 o
   3   9  27       1260.21       1150.42       114.82 o
   4   9  27        270.45        295.36       111.58 o
   5   9  27        981.90       1134.32       124.87 o
   0  10  27         98.63        144.21       100.18 o
   1  10  27        842.72        809.31       101.35 o
   2  10  27       1090.15        979.67       109.39 o
   3  10  27       1382.46       1325.23       120.42 o
   4  10  27         17.13         38.99       112.87 o
   1  11  27        744.96        723.21       105.45 o
   2  11  27         37.64         37.31       107.27 o
   3  11  27       1796.38       1668.76       128.29 o
   0  12  27         79.40         85.63       107.65 o
   1  12  27       1265.13       1238.30       120.04 o
   2  12  27         96.19        132.65       111.94 o
   0   0  28       2836.50       2713.01       101.89 o
   1   0  28       5103.27       5191.98       134.08 o
   2   0  28       3804.78       3849.50       125.15 o
   3   0  28       7224.28       7379.88       150.37 o
   4   0  28       1982.97       2052.57       120.49 o
   5   0  28       5892.05       6165.71       154.86 o
   6   0  28       2007.27       2306.73       138.22 o
   7   0  28        278.59        332.12       128.74 o
   1   1  28        103.95         96.83        88.43 o
   2   1  28       1346.78       1365.78       105.69 o
   3   1  28        797.05        822.78       102.85 o
   4   1  28        201.52        195.16       102.99 o
   5   1  28         17.37          1.68       109.69 o
   6   1  28        422.42        410.89       113.27 o
   7   1  28          6.44         21.45       130.77 o
   0   2  28       2205.59       2083.46       100.90 o
   1   2  28          1.61        210.80        91.97 o
   2   2  28       4260.14       4249.21       126.12 o
   3   2  28        186.43        165.68        98.33 o
   4   2  28       1224.34       1190.80       109.22 o
   5   2  28        126.31         86.57       110.63 o
   6   2  28       1317.84       1457.76       129.01 o
   7   2  28        140.67        116.05       131.34 o
   1   3  28        755.16        752.22        88.47 o
   2   3  28        179.66        175.38        90.12 o
   3   3  28       3058.72       3035.23       122.64 o
   4   3  28          2.52         11.38        96.07 o
   5   3  28        490.64        463.17       113.83 o
   6   3  28         21.55         34.89       114.54 o
   7   3  28        307.05        333.99       126.13 o
   0   4  28       2540.42       2403.81       102.42 o
   1   4  28       4350.79       4243.93       121.82 o
   2   4  28          0.74         46.08        91.60 o
   3   4  28       4567.12       4640.96       134.17 o
   4   4  28       1074.36       1075.67       111.64 o
   5   4  28       1184.19       1256.80       123.40 o
   6   4  28        489.24        486.67       120.36 o
   1   5  28        890.78        922.70        99.87 o
   2   5  28         95.09        101.68        93.10 o
   3   5  28       2777.80       2682.52       119.43 o
   4   5  28         61.95         61.01        99.62 o
   5   5  28       1499.47       1440.01       128.09 o
   6   5  28        408.80        444.66       115.69 o
   0   6  28          4.62         46.27        86.93 o
   1   6  28       1916.19       1899.90       106.85 o
   2   6  28        558.70        488.58        99.10 o
   3   6  28        346.37        374.12       107.29 o
   4   6  28        647.68        587.32       108.24 o
   5   6  28         42.02         43.09       112.49 o
   6   6  28        190.61        202.99       117.73 o
   1   7  28       3168.29       3106.24       114.60 o
   2   7  28         43.20         37.87        94.21 o
   3   7  28       1881.22       1754.37       112.63 o
   4   7  28        152.35        130.41       106.34 o
   5   7  28        823.69        961.03       117.40 o
   6   7  28         37.24         79.66       110.44 o
   0   8  28       2983.73       2986.84       115.70 o
   1   8  28        755.64        739.48       100.41 o
   2   8  28          1.74         18.10        99.99 o
   3   8  28       1230.24       1222.29       109.40 o
   4   8  28       2621.64       2518.67       127.80 o
   5   8  28        836.16        841.95       124.68 o
   1   9  28       1145.80       1150.92       110.70 o
   2   9  28        113.38         88.81       100.93 o
   3   9  28        835.50        920.54       115.72 o
   4   9  28        360.59        324.11       124.46 o
   5   9  28         21.71         38.80       119.40 o
   0  10  28       1999.30       2227.52       115.80 o
   1  10  28       1054.95       1037.15       112.38 o
   2  10  28        501.67        466.52       113.64 o
   3  10  28        314.91        330.82       116.24 o
   4  10  28       1488.73       1534.57       123.23 o
   1  11  28          0.96         -1.87       104.28 o
   2  11  28        235.16        233.41       111.57 o
   3  11  28        213.61        272.59       115.12 o
   0  12  28        146.50        177.99       111.19 o
   1  12  28        458.63        401.57       117.56 o
   1   1  29       2315.85       2306.27       107.63 o
   2   1  29         13.23         13.25        92.53 o
   3   1  29       1251.28       1318.93       111.47 o
   4   1  29          1.14         -1.31        98.31 o
   5   1  29       2066.57       2059.77       125.90 o
   6   1  29        180.47        190.30       114.56 o
   7   1  29       1434.58       1638.52       143.95 o
   0   2  29         58.07        155.96        94.59 o
   1   2  29       8398.69       9033.48       150.70 o
   2   2  29       4646.82       4973.37       131.39 o
   3   2  29       1480.61       1512.03       115.78 o
   4   2  29          2.26         49.06       103.54 o
   5   2  29       1676.54       1787.36       124.93 o
   6   2  29       1300.05       1464.07       131.62 o
   1   3  29       4065.07       4097.40       121.23 o
   2   3  29        320.69        284.93        94.42 o
   3   3  29        271.39        242.94        96.65 o
   4   3  29         99.27        124.25       104.85 o
   5   3  29        382.33        419.47       112.52 o
   6   3  29        146.93        134.89       116.61 o
   0   4  29        874.17        841.87        92.40 o
   1   4  29        613.10        617.19        92.38 o
   2   4  29       2889.91       2932.20       116.82 o
   3   4  29        630.50        567.73       100.59 o
   4   4  29       1068.13       1096.37       110.89 o
   5   4  29        401.76        449.14       112.52 o
   6   4  29       1354.57       1375.23       133.30 o
   1   5  29          3.85         20.52        93.84 o
   2   5  29         13.35         40.48        95.52 o
   3   5  29         15.25         17.91        95.52 o
   4   5  29        197.03        133.59       103.36 o
   5   5  29        591.68        682.84       120.93 o
   6   5  29          0.28         15.30       118.46 o
   0   6  29       9083.01       8683.95       147.70 o
   1   6  29        949.10        933.72        97.63 o
   2   6  29         89.97        127.98        94.59 o
   3   6  29       1742.28       1774.21       114.48 o
   4   6  29       4037.54       4194.00       135.77 o
   5   6  29        459.52        489.46       111.22 o
   6   6  29        962.09        949.51       129.35 o
   1   7  29        378.63        362.56       100.02 o
   2   7  29        555.82        495.10       104.32 o
   3   7  29          1.41         -1.87       103.91 o
   4   7  29        237.62        227.07       109.52 o
   5   7  29        602.54        553.14       120.74 o
   0   8  29       2252.04       2348.67       113.59 o
   1   8  29        837.89        868.49       106.39 o
   2   8  29       1255.17       1198.97       112.39 o
   3   8  29       1919.47       1808.49       124.39 o
   4   8  29       1352.70       1406.98       121.17 o
   5   8  29        776.79        720.41       123.37 o
   1   9  29       1274.52       1349.08       109.22 o
   2   9  29         68.37         79.47       105.22 o
   3   9  29         82.55         60.26       110.26 o
   4   9  29        110.51        175.56       110.07 o
   0  10  29        150.93        159.89       102.05 o
   1  10  29        261.47        260.28       104.49 o
   2  10  29       1458.94       1551.39       116.70 o
   3  10  29         60.99         60.82       111.94 o
   1  11  29       1500.28       1522.28       122.48 o
   2  11  29        106.26        106.15       113.99 o
   0   0  30       6544.48       6790.75       131.38 o
   1   0  30       2218.64       2312.37       105.57 o
   2   0  30       6649.31       7213.58       141.68 o
   3   0  30       1024.40       1083.87       108.09 o
   4   0  30         82.80         98.69       104.85 o
   5   0  30        903.25       1049.19       124.87 o
   6   0  30       3986.25       4796.82       157.26 o
   1   1  30         52.55         86.94        87.68 o
   2   1  30        271.30        292.01        95.35 o
   3   1  30        236.34        234.53       100.01 o
   4   1  30        607.35        606.53       104.51 o
   5   1  30         22.64          8.77       111.93 o
   6   1  30         20.12         24.44       106.15 o
   0   2  30       4238.45       4366.10       116.57 o
   1   2  30       2086.30       2187.89       109.48 o
   2   2  30       1800.53       1890.79       109.64 o
   3   2  30         11.68          0.56        95.70 o
   4   2  30        757.77        799.95       109.37 o
   5   2  30          3.25         44.77       114.92 o
   6   2  30        801.20        836.15       123.56 o
   1   3  30       2442.30       2430.19       113.99 o
   2   3  30          3.18          4.10        96.63 o
   3   3  30       3755.83       3859.54       131.84 o
   4   3  30         40.32         72.57       100.74 o
   5   3  30        507.74        478.47       118.68 o
   6   3  30         42.19         31.16       119.21 o
   0   4  30       2535.30       2609.70       106.52 o
   1   4  30       1007.68       1068.93        97.63 o
   2   4  30        452.51        471.56        96.10 o
   3   4  30       1282.13       1368.94       106.98 o
   4   4  30       2377.93       2551.71       126.30 o
   5   4  30        615.65        660.64       117.38 o
   6   4  30        938.93       1123.09       124.68 o
   1   5  30       2366.15       2363.03       114.54 o
   2   5  30        170.42        141.05        99.26 o
   3   5  30       1529.06       1533.46       113.35 o
   4   5  30        504.14        482.57       106.74 o
   5   5  30       1563.94       1625.63       130.71 o
   6   5  30          2.63          1.49       116.60 o
   0   6  30         27.08         34.14        91.41 o
   1   6  30       1595.82       1657.55       107.01 o
   2   6  30          1.64         16.04        93.65 o
   3   6  30        495.09        562.44       104.87 o
   4   6  30         64.06         51.49       106.71 o
   5   6  30        535.02        524.19       117.94 o
   1   7  30       2991.14       3064.31       121.11 o
   2   7  30          6.05         21.08        99.25 o
   3   7  30       2472.32       2326.26       126.67 o
   4   7  30         74.39         65.11       112.31 o
   5   7  30       1477.91       1546.71       127.90 o
   0   8  30       2270.66       2456.61       118.44 o
   1   8  30        637.32        647.03       102.46 o
   2   8  30        112.89        154.85       108.21 o
   3   8  30        404.07        360.69       107.48 o
   4   8  30       1475.67       1436.19       127.34 o
   1   9  30        571.37        597.92       105.07 o
   2   9  30         14.46         11.75       105.03 o
   3   9  30        585.07        584.11       110.66 o
   4   9  30          6.61         30.59       109.32 o
   0  10  30        292.36        337.53       103.37 o
   1  10  30        643.62        702.63       107.87 o
   2  10  30       1263.52       1243.72       124.15 o
   3  10  30        754.43        775.08       124.11 o
   1  11  30         94.31         86.19       115.48 o
   1   1  31       1295.36       1322.89       101.39 o
   2   1  31        225.27        252.07        95.53 o
   3   1  31       1478.00       1632.60       115.21 o
   4   1  31        182.38        172.39       105.60 o
   5   1  31       1028.19       1068.12       118.53 o
   6   1  31         13.36         29.66       122.38 o
   0   2  31         15.13         46.08        83.76 o
   1   2  31        441.60        543.40        96.29 o
   2   2  31       5010.49       5455.91       133.64 o
   3   2  31        505.51        534.46       105.62 o
   4   2  31        381.78        449.33       107.11 o
   5   2  31         27.38         49.62       114.17 o
   6   2  31       1556.29       1831.53       131.26 o
   1   3  31        820.55        805.98        97.99 o
   2   3  31         98.81         96.08        94.03 o
   3   3  31        431.25        445.98       102.26 o
   4   3  31          0.98         19.59        98.69 o
   5   3  31       1127.65       1213.59       123.77 o
   6   3  31          3.06         37.50       121.07 o
   0   4  31       5256.68       5151.43       126.17 o
   1   4  31          8.17         17.72        90.11 o
   2   4  31        832.00        883.43       103.41 o
   3   4  31        626.25        678.95       107.12 o
   4   4  31       2353.41       2618.48       127.23 o
   5   4  31         62.10        112.87       109.88 o
   6   4  31        768.49        777.70       130.08 o
   1   5  31         12.61         53.35        92.90 o
   2   5  31          0.96         21.64        98.50 o
   3   5  31        615.69        541.96       110.11 o
   4   5  31          0.98         -0.75       105.03 o
   5   5  31         23.13         18.47       122.19 o
   0   6  31       7582.74       7768.22       145.46 o
   1   6  31        811.06        788.03       103.78 o
   2   6  31          5.66         34.51       100.55 o
   3   6  31        160.12        153.17       103.36 o
   4   6  31       6148.49       6514.92       158.40 o
   5   6  31         88.51        101.12       115.11 o
   1   7  31        110.52        107.28       101.86 o
   2   7  31        136.48        125.37       103.36 o
   3   7  31         19.75         27.42       105.40 o
   4   7  31        222.25        226.32       119.04 o
   0   8  31        720.04        782.56       121.13 o
   1   8  31        881.46        950.43       111.43 o
   2   8  31       1771.53       1822.87       123.25 o
   3   8  31        618.12        620.70       116.64 o
   4   8  31        537.94        577.00       123.72 o
   1   9  31        404.04        408.27       103.19 o
   2   9  31          2.00         34.51       110.25 o
   3   9  31        383.36        357.51       117.37 o
   0  10  31        119.60        116.79       115.48 o
   1  10  31         26.03         18.28       111.19 o
   2  10  31       2080.65       2014.16       127.38 o
   0   0  32       2064.47       2119.36       107.79 o
   1   0  32        470.88        537.44        91.44 o
   2   0  32       9357.47      10479.36       163.85 o
   3   0  32         99.88        139.36       100.19 o
   4   0  32          0.58         56.53       102.23 o
   5   0  32        558.07        547.71       120.93 o
   6   0  32       3091.12       3700.98       143.71 o
   1   1  32        588.25        706.19        97.23 o
   2   1  32         19.58         26.68        91.79 o
   3   1  32         58.54         63.24        97.94 o
   4   1  32        272.03        290.32       111.02 o
   5   1  32        111.00        111.57       119.96 o
   6   1  32         16.16         19.96       122.57 o
   0   2  32        270.84        318.32        90.87 o
   1   2  32         21.67         38.99        91.41 o
   2   2  32       1169.00       1272.32       108.47 o
   3   2  32         87.80         89.74        97.57 o
   4   2  32       1290.80       1459.43       120.79 o
   5   2  32          0.65        -16.04       116.97 o
   6   2  32        521.70        488.73       131.93 o
   1   3  32        113.93        180.60        91.42 o
   2   3  32         53.65         59.14        97.76 o
   3   3  32       1114.76       1129.25       107.72 o
   4   3  32         53.95         58.95       110.63 o
   5   3  32        417.84        482.36       118.86 o
   0   4  32       7625.98       7833.50       145.67 o
   1   4  32         91.73        118.84        93.10 o
   2   4  32        234.89        266.62       100.01 o
   3   4  32          0.65         18.47       101.86 o
   4   4  32       2505.14       2810.72       133.96 o
   5   4  32          8.95         -7.84       121.26 o
   1   5  32       2382.96       2544.31       115.09 o
   2   5  32         43.96         47.01        97.94 o
   3   5  32        919.80        962.59       114.42 o
   4   5  32         51.73         70.89       111.00 o
   5   5  32       1667.45       1651.07       129.03 o
   0   6  32        374.79        378.23        99.46 o
   1   6  32        566.43        658.58       105.81 o
   2   6  32         69.29         87.87       102.61 o
   3   6  32        249.63        295.92       113.44 o
   4   6  32         67.36         75.74       115.48 o
   5   6  32         11.63         57.65       123.69 o
   1   7  32        885.03        923.75       110.87 o
   2   7  32          0.36         14.92       103.16 o
   3   7  32        858.26        860.82       111.43 o
   4   7  32          0.23         19.21       110.07 o
   0   8  32       4223.72       4205.19       130.54 o
   1   8  32        149.20        116.23       100.56 o
   2   8  32        109.24        123.32       108.58 o
   3   8  32         60.74         79.47       107.83 o
   1   9  32        498.57        504.40       116.63 o
   2   9  32         55.14         32.83       115.85 o
   0  10  32          3.64         33.77       104.47 o
   1  10  32        259.76        307.86       107.28 o
   1   1  33       3234.56       3616.79       121.51 o
   2   1  33        105.33        121.64        97.57 o
   3   1  33       1834.19       2172.46       117.29 o
   4   1  33         96.61        112.12       112.87 o
   5   1  33        503.02        625.13       115.51 o
   0   2  33        620.63        785.89        95.18 o
   1   2  33          0.27         18.84        92.72 o
   2   2  33       4563.39       5288.14       141.44 o
   3   2  33          4.92         28.54       101.48 o
   4   2  33        963.52       1092.34       119.46 o
   5   2  33         35.29         41.60       117.16 o
   1   3  33        595.87        619.96       100.03 o
   2   3  33         22.14         19.96       107.46 o
   3   3  33        360.34        406.96       105.80 o
   4   3  33         15.03         16.60       111.00 o
   5   3  33       2561.03       2804.65       140.12 o
   0   4  33        957.99       1118.13       103.97 o
   1   4  33        429.79        498.60       101.51 o
   2   4  33        236.24        262.14       103.18 o
   3   4  33        467.07        523.24       109.16 o
   4   4  33       1779.01       1879.99       130.35 o
   5   4  33        154.15        171.46       118.47 o
   1   5  33         74.41        112.50        99.25 o
   2   5  33        111.14        128.73       102.61 o
   3   5  33        217.26        233.22       109.33 o
   4   5  33        124.32        164.18       111.57 o
   0   6  33       4210.07       4348.50       135.60 o
   1   6  33        387.16        339.42       102.07 o
   2   6  33         45.45         43.84       102.98 o
   3   6  33          0.27          4.10       109.13 o
   4   6  33       2743.23       2833.89       135.84 o
   1   7  33        192.08        193.29       102.80 o
   2   7  33         90.87         88.43       108.95 o
   3   7  33        179.51        177.99       117.17 o
   0   8  33          1.34         25.93       100.93 o
   1   8  33         48.03         65.85       105.59 o
   2   8  33       2091.71       2101.06       129.81 o
   3   8  33        168.00        130.60       116.98 o
   1   9  33        486.36        434.60       125.02 o
   2   9  33          2.99         96.45       133.57 o
   0   0  34        129.06        181.90        89.37 o
   1   0  34        369.68        418.35        97.78 o
   2   0  34       8182.66       9559.09       168.94 o
   3   0  34        608.70        701.14       115.52 o
   4   0  34        145.40        158.02       118.47 o
   5   0  34         14.53         87.12       114.73 o
   1   1  34        211.55        250.01       101.87 o
   2   1  34          0.65         43.84       101.30 o
   3   1  34         57.21         82.27       106.34 o
   4   1  34        107.16        151.30       107.46 o
   5   1  34          9.23         21.08       122.19 o
   0   2  34       3197.91       3783.45       123.19 o
   1   2  34        124.30        167.54        97.20 o
   2   2  34        487.78        553.86       107.11 o
   3   2  34         22.75         56.71       103.91 o
   4   2  34       1511.35       1810.05       124.73 o
   5   2  34         40.95         51.68       114.92 o
   1   3  34        205.35        242.18       102.06 o
   2   3  34        241.48        218.49       106.54 o
   3   3  34        846.48        973.18       116.28 o
   4   3  34         13.36         -8.21       108.76 o
   5   3  34        183.66        234.33       116.79 o
   0   4  34       2832.81       3270.39       128.20 o
   1   4  34        647.10        697.61       112.16 o
   2   4  34        171.96        181.72       107.47 o
   3   4  34        185.01        180.60       113.62 o
   4   4  34       2561.79       2958.63       139.19 o
   1   5  34       1794.61       1854.48       115.04 o
   2   5  34        163.68        151.68       103.36 o
   3   5  34        323.92        328.40       108.22 o
   4   5  34         70.58         74.62       113.24 o
   0   6  34        506.28        515.79       102.64 o
   1   6  34        126.24        131.34        97.20 o
   2   6  34        208.05        182.84       105.79 o
   3   6  34          0.55         34.70       110.25 o
   1   7  34        670.61        633.04       113.66 o
   2   7  34         36.27         51.12       117.72 o
   3   7  34       1243.53       1296.15       129.75 o
   0   8  34       1138.51       1151.41       118.73 o
   1   8  34        207.38        175.19       112.32 o
   2   8  34          0.61         13.80       116.60 o
   1   1  35        972.76       1213.88       110.13 o
   2   1  35        171.63        178.74       103.36 o
   3   1  35       1782.27       2121.12       133.15 o
   4   1  35        186.90        206.72       111.94 o
   0   2  35         41.86         97.94        95.52 o
   1   2  35       1099.69       1316.46       109.02 o
   2   2  35       1676.19       2053.23       121.20 o
   3   2  35        405.28        494.48       119.05 o
   4   2  35         63.57         49.44       112.31 o
   1   3  35       1243.45       1548.25       115.38 o
   2   3  35          9.47         11.94       101.30 o
   3   3  35        314.61        354.33       110.46 o
   4   3  35         11.58         25.00       112.31 o
   0   4  35       4347.75       5045.68       136.92 o
   1   4  35         68.99         95.52        97.94 o
   2   4  35         97.16         82.27       106.15 o
   3   4  35        171.93        221.83       109.52 o
   4   4  35        868.99        948.90       122.44 o
   1   5  35          0.36         38.62       102.42 o
   2   5  35        419.67        421.53       113.08 o
   3   5  35         92.26        127.42       114.92 o
   0   6  35       2830.40       3127.52       126.13 o
   1   6  35        559.22        584.47       108.61 o
   2   6  35         85.69        108.58       109.70 o
   3   6  35        277.70        286.96       114.93 o
   1   7  35          2.02         10.45       108.95 o
   2   7  35         16.40         17.35       113.61 o
   0   8  35          0.69          5.41       102.79 o
   0   0  36         65.37         99.25        93.65 o
   1   0  36        517.79        641.94       106.93 o
   2   0  36       1466.59       1857.27       121.55 o
   3   0  36        664.40        807.90       109.74 o
   4   0  36        480.30        543.20       122.97 o
   1   1  36        123.16        151.12       108.02 o
   2   1  36        383.17        471.53       107.29 o
   3   1  36        301.91        366.08       106.17 o
   4   1  36         15.31         19.59       113.24 o
   0   2  36        781.25       1021.67       106.39 o
   1   2  36         80.00         93.84       102.05 o
   2   2  36        868.59       1008.46       112.55 o
   3   2  36         26.60         12.69       107.83 o
   4   2  36       1194.69       1466.37       126.20 o
   1   3  36       2480.92       3007.76       126.48 o
   2   3  36        430.32        421.53       109.53 o
   3   3  36        263.80        273.53       115.87 o
   0   4  36        668.28        904.58       106.19 o
   1   4  36        458.62        513.72       107.67 o
   2   4  36         80.94        123.13       118.84 o
   3   4  36        690.33        791.86       124.67 o
   1   5  36       1376.88       1609.00       119.49 o
   2   5  36          0.84         17.16       111.93 o
   3   5  36        677.68        754.71       122.61 o
   0   6  36         49.69        160.63       105.22 o
   1   6  36         16.09         31.34       111.75 o
   2   6  36        477.38        518.57       119.99 o
   1   1  37        558.20        685.62       111.41 o
   2   1  37         25.65         60.07       107.64 o
   3   1  37       1234.17       1456.52       119.10 o
   0   2  37         12.66          9.33        99.25 o
   1   2  37        785.84       1015.50       112.36 o
   2   2  37        724.33        858.13       118.14 o
   3   2  37        126.44        165.30       119.22 o
   1   3  37        108.92        143.10       106.53 o
   2   3  37         50.95         36.01       111.93 o
   3   3  37        244.47        236.95       118.66 o
   0   4  37       2371.59       2921.71       126.28 o
   1   4  37         13.64         38.43       111.19 o
   2   4  37        860.81        970.55       123.56 o
   1   5  37        403.86        385.69       120.35 o
   2   5  37          2.90         15.67       119.02 o
   0   6  37       1451.03       1563.29       119.12 o
   0   0  38       2013.82       2508.53       123.83 o
   1   0  38        554.61        702.22       111.97 o
   2   0  38       2118.62       2629.67       136.54 o
   1   1  38         57.29         98.69       109.88 o
   2   1  38        177.46        196.83       114.56 o
   0   2  38       1209.26       1499.26       117.42 o
   1   2  38          1.30         59.32       119.02 o
   2   2  38         36.39         49.25       117.72 o
   1   3  38        462.89        571.19       116.25 o
   2   3  38         75.45        107.09       115.11 o
   0   4  38        160.77        242.91       108.21 o
   1   4  38        609.49        724.45       119.81 o
   1   1  39        782.17       1027.06       128.03 o
   0   2  39        401.92        490.37       116.62 o
   1   2  39        349.07        509.95       120.72 o
                                                
